# Supplementary material for: Structural insight on assembly-line catalysis in terpene biosynthesis
Source: Nat Commun. 2021 Jun 9;12:3487. doi: 10.1038/s41467-021-23589-9 (PMC8190136; doi:10.1038/s41467-021-23589-9)
Supplement: Supplementary file 3 — Supplementary Dataset 1 [file 41467_2021_23589_MOESM3_ESM.xlsx]

## Sheet: 20200725_jacque_PaFS_Nov_datase
rawScore	m.z	Charge	M.H.	Calculated.Mass	Deviation.in.ppm	Peptide.1	Protein.1	From.1	To.1	Peptide.2	Protein.2	From.2	To.2	Scan.number	is.Selected.in.Table	Candidate.identifier	Folder.Number	Retention.time.in.sec	miscellaneous	best.linkage.position.peptide.1	best.linkage.position.peptide.2	Spectrum.UUID	local.False.discovery.rate	shortest.distance.in.pdb	unknown1	PepScore.1	PepScore.2	PSMscore	spectra_filename	Qvalue	unknown2	mgf_filename	ID	Peptide.1.char	Peptide.2.char	misK_on_Peptide.1	misK_on_Peptide.2	Pos_score	Pos1	Pos2	Pos_val1	Pos_val2	score	Protein1	Protein2	AbsPos1	AbsPos2	Id	PSM_count
195	513.275	5	2562.35	2562.35	0.532211	[KSKFTTLEDR]	>sp|A2PZA5|FC1_PHOAM Fusicoccadiene synthase OS=Phomopsis amygdali OX=1214568 GN=PaFS PE=1 SV=1	27	36	[TKIQSBLHR]	>sp|A2PZA5|FC1_PHOAM Fusicoccadiene synthase OS=Phomopsis amygdali OX=1214568 GN=PaFS PE=1 SV=1	584	592	5468~20191102-hjk-jacque-Pafs-0pt5mgml-DSBU-A11	FALSE	422	0	1743.02	NA	K3	S5	5b83a4b2-b1da-443d-807b-3e3c2091fc7d	0	NA	1	59.0404	88.453	276.757	e17fdfef-e200-468b-9def-b0c5a060d684	0	0.70741	20191102-hjk-jacque-Pafs-0pt5mgml-DSBU-A11.mgf	274	KSKFTTLEDR	TKIQSBLHR	TRUE	TRUE	201.589	K1	K2	1	5	73.9847	>sp|A2PZA5|FC1_PHOAM	>sp|A2PZA5|FC1_PHOAM	27	585	KSKFTTLEDR-TKIQSBLHR-a1-b2	12
100	534.045	4	2133.16	2133.16	1.20083	[SKFTTLEDR]	>sp|A2PZA5|FC1_PHOAM Fusicoccadiene synthase OS=Phomopsis amygdali OX=1214568 GN=PaFS PE=1 SV=1	28	36	[VPDVKVGK]	>sp|A2PZA5|FC1_PHOAM Fusicoccadiene synthase OS=Phomopsis amygdali OX=1214568 GN=PaFS PE=1 SV=1	451	458	6303~20191102-hjk-jacque-Pafs-0pt5mgml-DSBU-A12_20191103141423	FALSE	1338	0	2009.16	NA	S1	K5	6e5adec4-70cf-4aa3-a8b1-295c9554ad45	0	NA	1	48.6833	18.5118	159.59	a8a4cd61-7e9b-4b44-bc07-c595ee6df3ce	0	0.631283	20191102-hjk-jacque-Pafs-0pt5mgml-DSBU-A12_20191103141423.mgf	628	SKFTTLEDR	VPDVKVGK	TRUE	TRUE	100.747	S1	K5	0	45	42.6629	>sp|A2PZA5|FC1_PHOAM	>sp|A2PZA5|FC1_PHOAM	28	455	SKFTTLEDR-VPDVKVGK-a1-b5	2
115	781.803	5	3904.99	3904.98	1.96178	[IQSQLFLEMLAIDPEBAKTTMK]	>sp|A2PZA5|FC1_PHOAM Fusicoccadiene synthase OS=Phomopsis amygdali OX=1214568 GN=PaFS PE=1 SV=1	139	160	[TKIQSBLHR]	>sp|A2PZA5|FC1_PHOAM Fusicoccadiene synthase OS=Phomopsis amygdali OX=1214568 GN=PaFS PE=1 SV=1	584	592	12287~20191102-hjk-jacque-Pafs-0pt5mgml-DSBU-A10	FALSE	4439	0	3771.46	NA	K18	T1	64d50f08-e887-477e-ab58-df4d8a70bd59	0	NA	1	123.463	16.7903	187.869	1868a688-c0c3-40f6-be52-d7e4fa395c21	0	0.615287	20191102-hjk-jacque-Pafs-0pt5mgml-DSBU-A10.mgf	29	IQSQLFLEMLAIDPEBAKTTMK	TKIQSBLHR	TRUE	TRUE	115.594	K18	T1	1	56	50.2227	>sp|A2PZA5|FC1_PHOAM	>sp|A2PZA5|FC1_PHOAM	156	584	IQSQLFLEMLAIDPEBAKTTMK-TKIQSBLHR-a18-b1	2
113	514.763	4	2056.03	2056.03	0.143811	[TTMKSWAR]	>sp|A2PZA5|FC1_PHOAM Fusicoccadiene synthase OS=Phomopsis amygdali OX=1214568 GN=PaFS PE=1 SV=1	157	164	[FVEVGSSR]	>sp|A2PZA5|FC1_PHOAM Fusicoccadiene synthase OS=Phomopsis amygdali OX=1214568 GN=PaFS PE=1 SV=1	165	172	6757~20191102-hjk-jacque-Pafs-0pt5mgml-DSBU-B02	FALSE	423	0	1936.92	NA	K4	S7	25e6ea0e-af1f-4a76-a4ff-1f4f5cf1dcb0	0	NA	1	38.8536	25.7968	153.613	accb0fc8-79b0-4494-a5cf-f8f2ab2619c5	0	0.738009	20191102-hjk-jacque-Pafs-0pt5mgml-DSBU-B02.mgf	864	TTMKSWAR	FVEVGSSR	TRUE	FALSE	113.368	K4	S7	1	50	41.0649	>sp|A2PZA5|FC1_PHOAM	>sp|A2PZA5|FC1_PHOAM	160	171	TTMKSWAR-FVEVGSSR-a4-b7	2
73	505.028	4	2017.09	2017.09	1.10244	[TTMKSWAR]	>sp|A2PZA5|FC1_PHOAM Fusicoccadiene synthase OS=Phomopsis amygdali OX=1214568 GN=PaFS PE=1 SV=1	157	164	[VPDVKVGK]	>sp|A2PZA5|FC1_PHOAM Fusicoccadiene synthase OS=Phomopsis amygdali OX=1214568 GN=PaFS PE=1 SV=1	451	458	5687~20191102-hjk-jacque-Pafs-0pt5mgml-DSBU-A12_20191103141423	FALSE	958	0	1837.55	NA	K4	K5	145e1c0b-d141-4d95-9b14-fa7c19fbb524	0	NA	1	41.4745	11.2967	121.567	ae96522d-deca-4c75-a98e-50deed8fa100	0	0.603926	20191102-hjk-jacque-Pafs-0pt5mgml-DSBU-A12_20191103141423.mgf	618	TTMKSWAR	VPDVKVGK	TRUE	TRUE	73.4176	K4	K5	1	42	32.4982	>sp|A2PZA5|FC1_PHOAM	>sp|A2PZA5|FC1_PHOAM	160	455	TTMKSWAR-VPDVKVGK-a4-b5	3
243	748.916	4	2992.64	2992.63	2.55902	[FVELAKYIPYR]	>sp|A2PZA5|FC1_PHOAM Fusicoccadiene synthase OS=Phomopsis amygdali OX=1214568 GN=PaFS PE=1 SV=1	178	188	[FVELAKYIPYR]	>sp|A2PZA5|FC1_PHOAM Fusicoccadiene synthase OS=Phomopsis amygdali OX=1214568 GN=PaFS PE=1 SV=1	178	188	12507~20191102-hjk-jacque-Pafs-0pt5mgml-DSBU-A11_20191103122619	FALSE	8339	0	3831.05	NA	K6	K6	8d6bcec5-5bc5-42b5-930a-45196693f272	0	NA	1	105.454	105.454	313.983	d55e6a7d-d527-43ce-9935-254f1e5f8f90	0	0.776796	20191102-hjk-jacque-Pafs-0pt5mgml-DSBU-A11_20191103122619.mgf	345	FVELAKYIPYR	FVELAKYIPYR	TRUE	TRUE	243.901	K6	K6	1	59	83.9363	>sp|A2PZA5|FC1_PHOAM	>sp|A2PZA5|FC1_PHOAM	183	183	FVELAKYIPYR-FVELAKYIPYR-a6-b6	4
152	619.333	4	2474.31	2474.31	0.674673	[FVELAKYIPYR]	>sp|A2PZA5|FC1_PHOAM Fusicoccadiene synthase OS=Phomopsis amygdali OX=1214568 GN=PaFS PE=1 SV=1	178	188	[FVEVGSSR]	>sp|A2PZA5|FC1_PHOAM Fusicoccadiene synthase OS=Phomopsis amygdali OX=1214568 GN=PaFS PE=1 SV=1	165	172	11032~20191102-hjk-jacque-Pafs-0pt5mgml-DSBU-B02_20191103175036	FALSE	1331	0	3065.74	NA	K6	S7	e4383c59-1e6f-425d-a4da-e901f380ea40	0	NA	1	56.4632	23.9349	204.862	803c65a5-8015-4513-8e78-15bfafe6d6f9	0	0.745406	20191102-hjk-jacque-Pafs-0pt5mgml-DSBU-B02_20191103175036.mgf	884	FVELAKYIPYR	FVEVGSSR	TRUE	FALSE	152.705	K6	S7	1	50	54.7653	>sp|A2PZA5|FC1_PHOAM	>sp|A2PZA5|FC1_PHOAM	183	171	FVELAKYIPYR-FVEVGSSR-a6-b7	11
24	566.802	4	2264.18	2264.18	1.05281	[FVELAKYIPYR]	>sp|A2PZA5|FC1_PHOAM Fusicoccadiene synthase OS=Phomopsis amygdali OX=1214568 GN=PaFS PE=1 SV=1	178	188	[QHETR]	>sp|A2PZA5|FC1_PHOAM Fusicoccadiene synthase OS=Phomopsis amygdali OX=1214568 GN=PaFS PE=1 SV=1	173	177	8662~20191102-hjk-jacque-Pafs-0pt5mgml-DSBU-B01	FALSE	1410	0	2539.75	NA	K6	T4	b62c7b98-ec00-4950-bfda-94f46016edfa	0	NA	1	71.336	2.08329	100.594	6e15a373-b1d6-44b0-b489-6a2c79faf865	0	0.243081	20191102-hjk-jacque-Pafs-0pt5mgml-DSBU-B01.mgf	751	FVELAKYIPYR	QHETR	TRUE	FALSE	24.4525	K6	T4	1	100	26.8915	>sp|A2PZA5|FC1_PHOAM	>sp|A2PZA5|FC1_PHOAM	183	176	FVELAKYIPYR-QHETR-a6-b4	4
161	684.872	4	2736.47	2736.47	0.134813	[FVELAKYIPYR]	>sp|A2PZA5|FC1_PHOAM Fusicoccadiene synthase OS=Phomopsis amygdali OX=1214568 GN=PaFS PE=1 SV=1	178	188	[TKIQSBLHR]	>sp|A2PZA5|FC1_PHOAM Fusicoccadiene synthase OS=Phomopsis amygdali OX=1214568 GN=PaFS PE=1 SV=1	584	592	9460~20191102-hjk-jacque-Pafs-0pt5mgml-DSBU-B01_20191103160229	FALSE	1750	0	2732.74	NA	K6	S5	c995deb9-25f8-4a24-a2b6-726c5382c790	0	NA	1	94.1069	19.4004	214.326	92680e34-4e5c-4a46-8748-ea29ed74ca02	0	0.751371	20191102-hjk-jacque-Pafs-0pt5mgml-DSBU-B01_20191103160229.mgf	830	FVELAKYIPYR	TKIQSBLHR	TRUE	TRUE	161.971	K6	T1	1	7	57.2952	>sp|A2PZA5|FC1_PHOAM	>sp|A2PZA5|FC1_PHOAM	183	584	FVELAKYIPYR-TKIQSBLHR-a6-b1	4
37	648.343	4	2590.35	2590.35	1.05389	[FVELAKYIPYR]	>sp|A2PZA5|FC1_PHOAM Fusicoccadiene synthase OS=Phomopsis amygdali OX=1214568 GN=PaFS PE=1 SV=1	178	188	[TTmKSWAR]	>sp|A2PZA5|FC1_PHOAM Fusicoccadiene synthase OS=Phomopsis amygdali OX=1214568 GN=PaFS PE=1 SV=1	157	164	9990~20191102-hjk-jacque-Pafs-0pt5mgml-DSBU-A12	FALSE	2784	0	3021.95	NA	K6	K4	1c929bf2-853f-417d-b03d-7ddc209e9e80	0	NA	1	54.8969	6.69364	52.8987	36f177fd-2b46-41e4-acea-e8c6b0b8344f	0	0.717117	20191102-hjk-jacque-Pafs-0pt5mgml-DSBU-A12.mgf	532	FVELAKYIPYR	TTmKSWAR	TRUE	TRUE	37.9345	K6	K4	1	23	14.1413	>sp|A2PZA5|FC1_PHOAM	>sp|A2PZA5|FC1_PHOAM	183	160	FVELAKYIPYR-TTmKSWAR-a6-b4	1
53	644.344	4	2574.35	2574.35	-0.448824	[FVELAKYIPYR]	>sp|A2PZA5|FC1_PHOAM Fusicoccadiene synthase OS=Phomopsis amygdali OX=1214568 GN=PaFS PE=1 SV=1	178	188	[TTMKSWAR]	>sp|A2PZA5|FC1_PHOAM Fusicoccadiene synthase OS=Phomopsis amygdali OX=1214568 GN=PaFS PE=1 SV=1	157	164	10847~20191102-hjk-jacque-Pafs-0pt5mgml-DSBU-B01_20191103160229	FALSE	2279	0	3122.75	NA	Y10	K4	6e69ec4d-3030-488c-a2a7-5b58134096a2	0	NA	1	66.7163	10.8804	100.896	3facab22-3b7f-43a3-bed0-c22ca1a6908c	0	0.533037	20191102-hjk-jacque-Pafs-0pt5mgml-DSBU-B01_20191103160229.mgf	767	FVELAKYIPYR	TTMKSWAR	TRUE	TRUE	53.7812	Y10	K4	0	56	26.9722	>sp|A2PZA5|FC1_PHOAM	>sp|A2PZA5|FC1_PHOAM	187	160	FVELAKYIPYR-TTMKSWAR-a10-b4	2
22	535.315	4	2138.24	2138.24	1.32261	[FVELAKYIPYR]	>sp|A2PZA5|FC1_PHOAM Fusicoccadiene synthase OS=Phomopsis amygdali OX=1214568 GN=PaFS PE=1 SV=1	178	188	[VGKIK]	>sp|A2PZA5|FC1_PHOAM Fusicoccadiene synthase OS=Phomopsis amygdali OX=1214568 GN=PaFS PE=1 SV=1	456	460	9603~20191102-hjk-jacque-Pafs-0pt5mgml-DSBU-A12	FALSE	2341	0	2907.85	NA	Y10	K3	f31e15da-7404-4292-958d-877410d0557b	0	NA	1	38.757	3.21847	84.7545	bae90915-369a-43c4-8b56-6b0add3dee48	0	0.27032	20191102-hjk-jacque-Pafs-0pt5mgml-DSBU-A12.mgf	528	FVELAKYIPYR	VGKIK	TRUE	TRUE	25.3847	K6	K3	1	20	22.6572	>sp|A2PZA5|FC1_PHOAM	>sp|A2PZA5|FC1_PHOAM	183	458	FVELAKYIPYR-VGKIK-a6-b3	1
157	609.598	4	2435.37	2435.37	0.787305	[FVELAKYIPYR]	>sp|A2PZA5|FC1_PHOAM Fusicoccadiene synthase OS=Phomopsis amygdali OX=1214568 GN=PaFS PE=1 SV=1	178	188	[VPDVKVGK]	>sp|A2PZA5|FC1_PHOAM Fusicoccadiene synthase OS=Phomopsis amygdali OX=1214568 GN=PaFS PE=1 SV=1	451	458	9893~20191102-hjk-jacque-Pafs-0pt5mgml-DSBU-A11	FALSE	4575	0	3040.51	NA	Y7	K5	b6112c36-d595-481f-b542-9568527e78df	0	NA	1	78.6817	23.9156	223.024	f371d99a-5154-4c75-b73e-23d9e51235ca	0	0.704403	20191102-hjk-jacque-Pafs-0pt5mgml-DSBU-A11.mgf	326	FVELAKYIPYR	VPDVKVGK	TRUE	TRUE	157.099	Y7	K5	0	47	59.6205	>sp|A2PZA5|FC1_PHOAM	>sp|A2PZA5|FC1_PHOAM	184	455	FVELAKYIPYR-VPDVKVGK-a7-b5	4
82	525.568	4	2099.25	2099.25	0.532443	[KLIVEYVAK]	>sp|A2PZA5|FC1_PHOAM Fusicoccadiene synthase OS=Phomopsis amygdali OX=1214568 GN=PaFS PE=1 SV=1	276	284	[VPDVKVGK]	>sp|A2PZA5|FC1_PHOAM Fusicoccadiene synthase OS=Phomopsis amygdali OX=1214568 GN=PaFS PE=1 SV=1	451	458	7134~20191102-hjk-jacque-Pafs-0pt5mgml-DSBU-A11_20191103122619	FALSE	2113	0	2278.72	NA	K1	K5	f8902c7e-1fe6-488e-94ca-1a2c6370f79d	0	NA	1	47.389	11.6094	157.219	d7b8ff22-0f80-4320-88a4-f2b5e7fb2dab	0	0.527677	20191102-hjk-jacque-Pafs-0pt5mgml-DSBU-A11_20191103122619.mgf	403	KLIVEYVAK	VPDVKVGK	TRUE	TRUE	82.9609	K1	K5	1	90	42.029	>sp|A2PZA5|FC1_PHOAM	>sp|A2PZA5|FC1_PHOAM	276	455	KLIVEYVAK-VPDVKVGK-a1-b5	1
139	910.211	4	3637.82	3637.81	1.89391	[YNPDVSFNKTQLEWmR]	>sp|A2PZA5|FC1_PHOAM Fusicoccadiene synthase OS=Phomopsis amygdali OX=1214568 GN=PaFS PE=1 SV=1	326	341	[FVELAKYIPYR]	>sp|A2PZA5|FC1_PHOAM Fusicoccadiene synthase OS=Phomopsis amygdali OX=1214568 GN=PaFS PE=1 SV=1	178	188	11908~20191102-hjk-jacque-Pafs-0pt5mgml-DSBU-A11	FALSE	7079	0	3624.65	NA	K9	K6	f5d9ffcd-90d2-41ca-a5ec-9d8a8c10e038	0	NA	1	97.3396	83.7414	191.329	00a1ba80-9492-469d-bb50-3fdcde9f0574	0	0.7278	20191102-hjk-jacque-Pafs-0pt5mgml-DSBU-A11.mgf	243	YNPDVSFNKTQLEWmR	FVELAKYIPYR	TRUE	TRUE	139.25	K9	K6	1	36	51.1476	>sp|A2PZA5|FC1_PHOAM	>sp|A2PZA5|FC1_PHOAM	334	183	YNPDVSFNKTQLEWmR-FVELAKYIPYR-a9-b6	3
138	677.136	5	3381.65	3381.65	1.24318	[YNPDVSFNKTQLEWmR]	>sp|A2PZA5|FC1_PHOAM Fusicoccadiene synthase OS=Phomopsis amygdali OX=1214568 GN=PaFS PE=1 SV=1	326	341	[TKIQSBLHR]	>sp|A2PZA5|FC1_PHOAM Fusicoccadiene synthase OS=Phomopsis amygdali OX=1214568 GN=PaFS PE=1 SV=1	584	592	8558~20191102-hjk-jacque-Pafs-0pt5mgml-DSBU-B01	FALSE	1438	0	2513.57	NA	K9	S5	03df8b1d-171b-4513-9770-ea9173b1d90a	0	NA	1	42.8553	31.1792	174.637	dc0f10d9-6a2c-466e-9f30-75b879c89d5e	0	0.79383	20191102-hjk-jacque-Pafs-0pt5mgml-DSBU-B01.mgf	749	YNPDVSFNKTQLEWmR	TKIQSBLHR	TRUE	TRUE	142.745	K9	T1	1	5	46.6854	>sp|A2PZA5|FC1_PHOAM	>sp|A2PZA5|FC1_PHOAM	334	584	YNPDVSFNKTQLEWmR-TKIQSBLHR-a9-b1	5
73	776.63	4	3103.5	3103.49	1.53873	[YNPDVSFNKTQLEWMR]	>sp|A2PZA5|FC1_PHOAM Fusicoccadiene synthase OS=Phomopsis amygdali OX=1214568 GN=PaFS PE=1 SV=1	326	341	[FVEVGSSR]	>sp|A2PZA5|FC1_PHOAM Fusicoccadiene synthase OS=Phomopsis amygdali OX=1214568 GN=PaFS PE=1 SV=1	165	172	10650~20191102-hjk-jacque-Pafs-0pt5mgml-DSBU-B01	FALSE	1810	0	3063.38	NA	K9	S7	6932b2d2-679b-4604-ab65-3de855c91621	0	NA	1	27.1086	9.0765	91.7044	0a1910a0-aaa6-498b-ba3e-07ba0831fa3a	0	0.800786	20191102-hjk-jacque-Pafs-0pt5mgml-DSBU-B01.mgf	689	YNPDVSFNKTQLEWMR	FVEVGSSR	TRUE	FALSE	73.4356	K9	S7	1	50	24.5151	>sp|A2PZA5|FC1_PHOAM	>sp|A2PZA5|FC1_PHOAM	334	171	YNPDVSFNKTQLEWMR-FVEVGSSR-a9-b7	1
192	822.181	4	3285.7	3285.7	1.73012	[YNPDVSFNKTQLEWMR]	>sp|A2PZA5|FC1_PHOAM Fusicoccadiene synthase OS=Phomopsis amygdali OX=1214568 GN=PaFS PE=1 SV=1	326	341	[KLIVEYVAK]	>sp|A2PZA5|FC1_PHOAM Fusicoccadiene synthase OS=Phomopsis amygdali OX=1214568 GN=PaFS PE=1 SV=1	276	284	10922~20191102-hjk-jacque-Pafs-0pt5mgml-DSBU-A11_20191103122619	FALSE	7212	0	3351.23	NA	K9	K1	4b146eed-2fef-43ce-be8a-b984dcbc3fc2	0	NA	1	200.384	48.028	229.488	d90ae88b-e6a1-404d-a5e6-4804132bb93c	0	0.838767	20191102-hjk-jacque-Pafs-0pt5mgml-DSBU-A11_20191103122619.mgf	334	YNPDVSFNKTQLEWMR	KLIVEYVAK	TRUE	TRUE	192.487	K9	K1	1	40	61.3484	>sp|A2PZA5|FC1_PHOAM	>sp|A2PZA5|FC1_PHOAM	334	276	YNPDVSFNKTQLEWMR-KLIVEYVAK-a9-b1	2
164	938.217	4	3749.85	3749.84	1.29707	[YNPDVSFNKTQLEWMR]	>sp|A2PZA5|FC1_PHOAM Fusicoccadiene synthase OS=Phomopsis amygdali OX=1214568 GN=PaFS PE=1 SV=1	326	341	[QGLPSLESBPVLAR]	>sp|A2PZA5|FC1_PHOAM Fusicoccadiene synthase OS=Phomopsis amygdali OX=1214568 GN=PaFS PE=1 SV=1	342	355	11267~20191102-hjk-jacque-Pafs-0pt5mgml-DSBU-A11_20191103122619	FALSE	7526	0	3456.85	NA	K9	S8	9b17c5ee-ccc2-479f-bc9f-ac147050fb48	0	NA	1	219.426	130.39	217.148	ccae7152-8648-451c-9ed0-a6f99e33bb5d	0	0.756617	20191102-hjk-jacque-Pafs-0pt5mgml-DSBU-A11_20191103122619.mgf	336	YNPDVSFNKTQLEWMR	QGLPSLESBPVLAR	TRUE	FALSE	164.298	K9	S8	1	90	58.0498	>sp|A2PZA5|FC1_PHOAM	>sp|A2PZA5|FC1_PHOAM	334	349	YNPDVSFNKTQLEWMR-QGLPSLESBPVLAR-a9-b8	2
169	830.658	4	3319.61	3319.61	1.95459	[YNPDVSFNKTQLEWMR]	>sp|A2PZA5|FC1_PHOAM Fusicoccadiene synthase OS=Phomopsis amygdali OX=1214568 GN=PaFS PE=1 SV=1	326	341	[SKFTTLEDR]	>sp|A2PZA5|FC1_PHOAM Fusicoccadiene synthase OS=Phomopsis amygdali OX=1214568 GN=PaFS PE=1 SV=1	28	36	10377~20191102-hjk-jacque-Pafs-0pt5mgml-DSBU-A11_20191103122619	FALSE	6141	0	3187.58	NA	K9	T4	1a7948e1-b445-431d-a55f-6c775e847257	0	NA	1	191.816	56.7678	240.354	a1731dec-b44c-402c-bd1a-8e0adbc87d20	0	0.703762	20191102-hjk-jacque-Pafs-0pt5mgml-DSBU-A11_20191103122619.mgf	330	YNPDVSFNKTQLEWMR	SKFTTLEDR	TRUE	TRUE	172.246	K9	S1	1	18	64.2532	>sp|A2PZA5|FC1_PHOAM	>sp|A2PZA5|FC1_PHOAM	334	28	YNPDVSFNKTQLEWMR-SKFTTLEDR-a9-b1	1
152	842.169	4	3365.65	3365.65	0.236207	[YNPDVSFNKTQLEWMR]	>sp|A2PZA5|FC1_PHOAM Fusicoccadiene synthase OS=Phomopsis amygdali OX=1214568 GN=PaFS PE=1 SV=1	326	341	[TKIQSBLHR]	>sp|A2PZA5|FC1_PHOAM Fusicoccadiene synthase OS=Phomopsis amygdali OX=1214568 GN=PaFS PE=1 SV=1	584	592	8794~20191102-hjk-jacque-Pafs-0pt5mgml-DSBU-A11_20191103122619	FALSE	3939	0	2739.1	NA	K9	S5	9b570a14-30f2-4164-be6c-1ac8b797bab8	0	NA	1	117.941	21.1796	226.766	cbe71f18-0399-483f-87d5-41491c7843da	0	0.673825	20191102-hjk-jacque-Pafs-0pt5mgml-DSBU-A11_20191103122619.mgf	419	YNPDVSFNKTQLEWMR	TKIQSBLHR	TRUE	TRUE	157.903	K9	T1	1	19	60.6209	>sp|A2PZA5|FC1_PHOAM	>sp|A2PZA5|FC1_PHOAM	334	584	YNPDVSFNKTQLEWMR-TKIQSBLHR-a9-b1	3
153	766.895	4	3064.56	3064.56	1.33901	[YNPDVSFNKTQLEWMR]	>sp|A2PZA5|FC1_PHOAM Fusicoccadiene synthase OS=Phomopsis amygdali OX=1214568 GN=PaFS PE=1 SV=1	326	341	[VPDVKVGK]	>sp|A2PZA5|FC1_PHOAM Fusicoccadiene synthase OS=Phomopsis amygdali OX=1214568 GN=PaFS PE=1 SV=1	451	458	10214~20191102-hjk-jacque-Pafs-0pt5mgml-DSBU-B01_20191103160229	FALSE	2083	0	2942.25	NA	K9	K5	ed59bd94-f1f1-49bc-9871-2daa46eb6641	0	NA	1	147.659	36.0311	212.058	fde73441-2aae-4191-8bfe-4d58565742e0	0	0.724123	20191102-hjk-jacque-Pafs-0pt5mgml-DSBU-B01_20191103160229.mgf	760	YNPDVSFNKTQLEWMR	VPDVKVGK	TRUE	TRUE	153.556	K9	K5	1	42	56.689	>sp|A2PZA5|FC1_PHOAM	>sp|A2PZA5|FC1_PHOAM	334	455	YNPDVSFNKTQLEWMR-VPDVKVGK-a9-b5	2
211	1063.51	4	4251.01	4251.01	1.59736	[YNPDVSFNKTQLEWMR]	>sp|A2PZA5|FC1_PHOAM Fusicoccadiene synthase OS=Phomopsis amygdali OX=1214568 GN=PaFS PE=1 SV=1	326	341	[YNPDVSFNKTQLEWMR]	>sp|A2PZA5|FC1_PHOAM Fusicoccadiene synthase OS=Phomopsis amygdali OX=1214568 GN=PaFS PE=1 SV=1	326	341	12363~20191102-hjk-jacque-Pafs-0pt5mgml-DSBU-A11	FALSE	7350	0	3761.67	NA	K9	K9	5af2c87b-6af7-40ed-af0e-008de6bc28b7	0	NA	1	242.039	242.039	268.076	1ffa9098-50ad-4e3a-b02c-a00d60323b95	0	0.789983	20191102-hjk-jacque-Pafs-0pt5mgml-DSBU-A11.mgf	246	YNPDVSFNKTQLEWMR	YNPDVSFNKTQLEWMR	TRUE	TRUE	211.775	K9	K9	1	26	71.664	>sp|A2PZA5|FC1_PHOAM	>sp|A2PZA5|FC1_PHOAM	334	334	YNPDVSFNKTQLEWMR-YNPDVSFNKTQLEWMR-a9-b9	1
34	737.392	4	2946.55	2946.54	3.28483	[QGLPSLESBPVLAR]	>sp|A2PZA5|FC1_PHOAM Fusicoccadiene synthase OS=Phomopsis amygdali OX=1214568 GN=PaFS PE=1 SV=1	342	355	[KSKFTTLEDR]	>sp|A2PZA5|FC1_PHOAM Fusicoccadiene synthase OS=Phomopsis amygdali OX=1214568 GN=PaFS PE=1 SV=1	27	36	8532~20191102-hjk-jacque-Pafs-0pt5mgml-DSBU-A11	FALSE	3359	0	2657.63	NA	S8	K3	a6f8f9f3-480f-46b9-b134-03373b92f061	0	NA	1	9.85688	15.0624	56.6347	134b00c3-e942-4c27-b703-6c8ec207a72e	0	0.611844	20191102-hjk-jacque-Pafs-0pt5mgml-DSBU-A11.mgf	317	QGLPSLESBPVLAR	KSKFTTLEDR	FALSE	TRUE	34.6516	S8	K3	0	66	15.14	>sp|A2PZA5|FC1_PHOAM	>sp|A2PZA5|FC1_PHOAM	349	29	QGLPSLESBPVLAR-KSKFTTLEDR-a8-b3	2
106	573.704	5	2864.49	2864.49	0.943281	[QGLPSLESBPVLAR]	>sp|A2PZA5|FC1_PHOAM Fusicoccadiene synthase OS=Phomopsis amygdali OX=1214568 GN=PaFS PE=1 SV=1	342	355	[TKIQSBLHR]	>sp|A2PZA5|FC1_PHOAM Fusicoccadiene synthase OS=Phomopsis amygdali OX=1214568 GN=PaFS PE=1 SV=1	584	592	6972~20191102-hjk-jacque-Pafs-0pt5mgml-DSBU-A11_20191103122619	FALSE	1214	0	2232.7	NA	S5	K2	406b20ee-5ec2-4ecc-bf39-eb2b9e5c0827	0	NA	1	31.8225	22.93	156.264	15b642ad-f652-4f8e-8fc5-13c620c5684d	0	0.679701	20191102-hjk-jacque-Pafs-0pt5mgml-DSBU-A11_20191103122619.mgf	401	QGLPSLESBPVLAR	TKIQSBLHR	FALSE	TRUE	106.213	S5	K2	0	50	41.7737	>sp|A2PZA5|FC1_PHOAM	>sp|A2PZA5|FC1_PHOAM	346	585	QGLPSLESBPVLAR-TKIQSBLHR-a5-b2	3
99	1088.49	4	4350.94	4350.93	1.97993	[SPEIDSDESAVSPTADESDSTEDSLGSGSR]	>sp|A2PZA5|FC1_PHOAM Fusicoccadiene synthase OS=Phomopsis amygdali OX=1214568 GN=PaFS PE=1 SV=1	356	385	[KHGGMTLEQK]	>sp|A2PZA5|FC1_PHOAM Fusicoccadiene synthase OS=Phomopsis amygdali OX=1214568 GN=PaFS PE=1 SV=1	656	665	6928~20191102-hjk-jacque-Pafs-0pt5mgml-DSBU-A10_20191103103812	FALSE	44	0	2052.17	NA	S1	K1	495279ef-4a49-4edf-b69f-0a5054afdb3d	0	NA	1	236.323	2.30487	115.079	85569814-b7e0-42a9-93bd-41e193295641	0	0.861184	20191102-hjk-jacque-Pafs-0pt5mgml-DSBU-A10_20191103103812.mgf	164	SPEIDSDESAVSPTADESDSTEDSLGSGSR	KHGGMTLEQK	FALSE	TRUE	99.1039	S1	K1	0	32	30.7637	>sp|A2PZA5|FC1_PHOAM	>sp|A2PZA5|FC1_PHOAM	356	656	SPEIDSDESAVSPTADESDSTEDSLGSGSR-KHGGMTLEQK-a1-b1	1
79	1112.51	4	4447.01	4447	2.24457	[SPEIDSDESAVSPTADESDSTEDSLGSGSR]	>sp|A2PZA5|FC1_PHOAM Fusicoccadiene synthase OS=Phomopsis amygdali OX=1214568 GN=PaFS PE=1 SV=1	356	385	[KSKFTTLEDR]	>sp|A2PZA5|FC1_PHOAM Fusicoccadiene synthase OS=Phomopsis amygdali OX=1214568 GN=PaFS PE=1 SV=1	27	36	7440~20191102-hjk-jacque-Pafs-0pt5mgml-DSBU-A11_20191103122619	FALSE	2405	0	2365.07	NA	S1	K3	0cebf073-e0a1-458c-b30c-e959401df333	0	NA	1	450.38	11.4122	154.209	ddbcec47-0cc0-4416-b3f7-9e6ba0721abc	0	0.512701	20191102-hjk-jacque-Pafs-0pt5mgml-DSBU-A11_20191103122619.mgf	409	SPEIDSDESAVSPTADESDSTEDSLGSGSR	KSKFTTLEDR	FALSE	TRUE	79.0634	S1	K3	0	14	41.2244	>sp|A2PZA5|FC1_PHOAM	>sp|A2PZA5|FC1_PHOAM	356	29	SPEIDSDESAVSPTADESDSTEDSLGSGSR-KSKFTTLEDR-a1-b3	2
43	1091.99	4	4364.95	4364.95	-0.208224	[SPEIDSDESAVSPTADESDSTEDSLGSGSR]	>sp|A2PZA5|FC1_PHOAM Fusicoccadiene synthase OS=Phomopsis amygdali OX=1214568 GN=PaFS PE=1 SV=1	356	385	[TKIQSBLHR]	>sp|A2PZA5|FC1_PHOAM Fusicoccadiene synthase OS=Phomopsis amygdali OX=1214568 GN=PaFS PE=1 SV=1	584	592	6032~20191102-hjk-jacque-Pafs-0pt5mgml-DSBU-A11_20191103122619	FALSE	754	0	1931.88	NA	S1	K2	ca3aac56-fec9-4086-ae31-2660e97520fc	0	NA	1	106.693	5.65461	128.865	4c7047a4-b027-400d-b474-d6b82732753f	0	0.336091	20191102-hjk-jacque-Pafs-0pt5mgml-DSBU-A11_20191103122619.mgf	391	SPEIDSDESAVSPTADESDSTEDSLGSGSR	TKIQSBLHR	FALSE	TRUE	43.3105	S1	K2	0	23	34.4492	>sp|A2PZA5|FC1_PHOAM	>sp|A2PZA5|FC1_PHOAM	356	585	SPEIDSDESAVSPTADESDSTEDSLGSGSR-TKIQSBLHR-a1-b2	5
205	1313.34	4	5250.32	5250.31	3.06391	[SPEIDSDESAVSPTADESDSTEDSLGSGSR]	>sp|A2PZA5|FC1_PHOAM Fusicoccadiene synthase OS=Phomopsis amygdali OX=1214568 GN=PaFS PE=1 SV=1	356	385	[YNPDVSFNKTQLEWMR]	>sp|A2PZA5|FC1_PHOAM Fusicoccadiene synthase OS=Phomopsis amygdali OX=1214568 GN=PaFS PE=1 SV=1	326	341	10605~20191102-hjk-jacque-Pafs-0pt5mgml-DSBU-A10	FALSE	2877	0	3215.43	NA	S29	K9	86100c11-d70d-4395-9c01-5dbcc3d69d8b	0	NA	1	287.996	155.89	241.806	7c03d01d-9ba7-472e-8d14-d663731b3bea	0	0.850117	20191102-hjk-jacque-Pafs-0pt5mgml-DSBU-A10.mgf	9	SPEIDSDESAVSPTADESDSTEDSLGSGSR	YNPDVSFNKTQLEWMR	FALSE	TRUE	210.465	S1	K9	0	3	64.6415	>sp|A2PZA5|FC1_PHOAM	>sp|A2PZA5|FC1_PHOAM	356	334	SPEIDSDESAVSPTADESDSTEDSLGSGSR-YNPDVSFNKTQLEWMR-a1-b9	1
129	830.632	5	4149.13	4149.13	1.40564	[QDSSLSTGLSLSPVHSNEGKDLQR]	>sp|A2PZA5|FC1_PHOAM Fusicoccadiene synthase OS=Phomopsis amygdali OX=1214568 GN=PaFS PE=1 SV=1	386	409	[FVELAKYIPYR]	>sp|A2PZA5|FC1_PHOAM Fusicoccadiene synthase OS=Phomopsis amygdali OX=1214568 GN=PaFS PE=1 SV=1	178	188	10560~20191102-hjk-jacque-Pafs-0pt5mgml-DSBU-A10_20191103103812	FALSE	3934	0	3241.57	NA	K20	K6	53a18fe7-6e51-4d1b-a62d-4b89ee819cf7	0	NA	1	149.84	94.1367	183.489	09f95ec6-facc-440e-a987-cf916c348eef	0	0.703041	20191102-hjk-jacque-Pafs-0pt5mgml-DSBU-A10_20191103103812.mgf	105	QDSSLSTGLSLSPVHSNEGKDLQR	FVELAKYIPYR	TRUE	TRUE	129	K20	K6	1	30	49.0516	>sp|A2PZA5|FC1_PHOAM	>sp|A2PZA5|FC1_PHOAM	405	183	QDSSLSTGLSLSPVHSNEGKDLQR-FVELAKYIPYR-a20-b6	1
84	881.785	6	5285.67	5285.67	1.40136	[QDSSLSTGLSLSPVHSNEGKDLQR]	>sp|A2PZA5|FC1_PHOAM Fusicoccadiene synthase OS=Phomopsis amygdali OX=1214568 GN=PaFS PE=1 SV=1	386	409	[GKPSTHNIFGSAQTVNTATYSIIK]	>sp|A2PZA5|FC1_PHOAM Fusicoccadiene synthase OS=Phomopsis amygdali OX=1214568 GN=PaFS PE=1 SV=1	485	508	9574~20191102-hjk-jacque-Pafs-0pt5mgml-DSBU-A10_20191103103812	FALSE	2833	0	2916.61	NA	S16	K2	68cc2a96-076f-49b5-ba0c-4c9f4f313e97	0	NA	1	31.3849	78.6859	113.845	ff77fee5-5899-4f71-82b0-ae580f77f259	0	0.740291	20191102-hjk-jacque-Pafs-0pt5mgml-DSBU-A10_20191103103812.mgf	222	QDSSLSTGLSLSPVHSNEGKDLQR	GKPSTHNIFGSAQTVNTATYSIIK	TRUE	TRUE	84.2785	S16	K2	0	19	30.4339	>sp|A2PZA5|FC1_PHOAM	>sp|A2PZA5|FC1_PHOAM	401	486	QDSSLSTGLSLSPVHSNEGKDLQR-GKPSTHNIFGSAQTVNTATYSIIK-a16-b2	1
16	691.162	5	3451.78	3451.78	1.21124	[QDSSLSTGLSLSPVHSNEGKDLQR]	>sp|A2PZA5|FC1_PHOAM Fusicoccadiene synthase OS=Phomopsis amygdali OX=1214568 GN=PaFS PE=1 SV=1	386	409	[IKDAVR]	>sp|A2PZA5|FC1_PHOAM Fusicoccadiene synthase OS=Phomopsis amygdali OX=1214568 GN=PaFS PE=1 SV=1	459	464	6707~20191102-hjk-jacque-Pafs-0pt5mgml-DSBU-A11_20191103122619	FALSE	1026	0	2147.36	NA	K20	K2	c31e6063-08e1-4122-9fd2-37beced59bf2	0.0123457	NA	1	24.3174	5.78346	43.9297	d1d44c6b-69f9-44a0-97a6-e0bf439ac266	0	0.364501	20191102-hjk-jacque-Pafs-0pt5mgml-DSBU-A11_20191103122619.mgf	398	QDSSLSTGLSLSPVHSNEGKDLQR	IKDAVR	TRUE	TRUE	16.0124	K20	K2	1	37	11.7436	>sp|A2PZA5|FC1_PHOAM	>sp|A2PZA5|FC1_PHOAM	405	460	QDSSLSTGLSLSPVHSNEGKDLQR-IKDAVR-a20-b2	1
170	1212.86	4	4848.42	4848.42	1.54696	[QDSSLSTGLSLSPVHSNEGKDLQR]	>sp|A2PZA5|FC1_PHOAM Fusicoccadiene synthase OS=Phomopsis amygdali OX=1214568 GN=PaFS PE=1 SV=1	386	409	[QFVLDIIEEEKSLDYTR]	>sp|A2PZA5|FC1_PHOAM Fusicoccadiene synthase OS=Phomopsis amygdali OX=1214568 GN=PaFS PE=1 SV=1	666	682	12103~20191102-hjk-jacque-Pafs-0pt5mgml-DSBU-A11_20191103122619	FALSE	9065	0	3708	NA	K20	T16	43896c58-4004-4c60-a044-518b563eab36	0	NA	1	197.923	140.146	235.996	71c70c53-cf13-4125-8592-ce63ae2b2b59	0	0.721239	20191102-hjk-jacque-Pafs-0pt5mgml-DSBU-A11_20191103122619.mgf	341	QDSSLSTGLSLSPVHSNEGKDLQR	QFVLDIIEEEKSLDYTR	TRUE	TRUE	170.209	K20	T16	1	17	63.0881	>sp|A2PZA5|FC1_PHOAM	>sp|A2PZA5|FC1_PHOAM	405	681	QDSSLSTGLSLSPVHSNEGKDLQR-QFVLDIIEEEKSLDYTR-a20-b16	1
99	1070.04	4	4277.15	4277.15	1.73902	[QDSSLSTGLSLSPVHSNEGKDLQR]	>sp|A2PZA5|FC1_PHOAM Fusicoccadiene synthase OS=Phomopsis amygdali OX=1214568 GN=PaFS PE=1 SV=1	386	409	[QGLPSLESBPVLAR]	>sp|A2PZA5|FC1_PHOAM Fusicoccadiene synthase OS=Phomopsis amygdali OX=1214568 GN=PaFS PE=1 SV=1	342	355	9250~20191102-hjk-jacque-Pafs-0pt5mgml-DSBU-A10_20191103103812	FALSE	2073	0	2810.79	NA	K20	S8	8ee5e8df-57fa-41a3-b8e5-fa77db67b67d	0	NA	1	52.186	38.9739	152.013	2a7fdc11-ee81-4172-aab5-6d0af86a94b9	0	0.651799	20191102-hjk-jacque-Pafs-0pt5mgml-DSBU-A10_20191103103812.mgf	211	QDSSLSTGLSLSPVHSNEGKDLQR	QGLPSLESBPVLAR	TRUE	FALSE	99.0822	K20	S8	1	50	40.6374	>sp|A2PZA5|FC1_PHOAM	>sp|A2PZA5|FC1_PHOAM	405	349	QDSSLSTGLSLSPVHSNEGKDLQR-QGLPSLESBPVLAR-a20-b8	1
130	830.626	5	4149.1	4149.1	0.165286	[QDSSLSTGLSLSPVHSNEGKDLQR]	>sp|A2PZA5|FC1_PHOAM Fusicoccadiene synthase OS=Phomopsis amygdali OX=1214568 GN=PaFS PE=1 SV=1	386	409	[SHMALLNVLSTGR]	>sp|A2PZA5|FC1_PHOAM Fusicoccadiene synthase OS=Phomopsis amygdali OX=1214568 GN=PaFS PE=1 SV=1	643	655	10418~20191102-hjk-jacque-Pafs-0pt5mgml-DSBU-A11_20191103122619	FALSE	6617	0	3199.27	NA	K20	S1	bebe8d40-e440-48cc-b964-092acaea8d18	0	NA	1	94.9924	120.385	174.767	233c39a2-9f75-4f32-a101-a042572d787e	0	0.74627	20191102-hjk-jacque-Pafs-0pt5mgml-DSBU-A11_20191103122619.mgf	331	QDSSLSTGLSLSPVHSNEGKDLQR	SHMALLNVLSTGR	TRUE	FALSE	130.423	K20	S1	1	83	46.72	>sp|A2PZA5|FC1_PHOAM	>sp|A2PZA5|FC1_PHOAM	405	643	QDSSLSTGLSLSPVHSNEGKDLQR-SHMALLNVLSTGR-a20-b1	1
151	557	7	3892.96	3892.96	-0.133549	[QDSSLSTGLSLSPVHSNEGKDLQR]	>sp|A2PZA5|FC1_PHOAM Fusicoccadiene synthase OS=Phomopsis amygdali OX=1214568 GN=PaFS PE=1 SV=1	386	409	[TKIQSBLHR]	>sp|A2PZA5|FC1_PHOAM Fusicoccadiene synthase OS=Phomopsis amygdali OX=1214568 GN=PaFS PE=1 SV=1	584	592	6858~20191102-hjk-jacque-Pafs-0pt5mgml-DSBU-A11	FALSE	1092	0	2175.9	NA	K20	S5	8f848208-2e4b-4873-b9f6-77f32c30c892	0	NA	1	185.839	108.211	203.293	8c436748-abca-40dc-a523-0ef503d39e2d	0	0.744455	20191102-hjk-jacque-Pafs-0pt5mgml-DSBU-A11.mgf	299	QDSSLSTGLSLSPVHSNEGKDLQR	TKIQSBLHR	TRUE	TRUE	152.663	K20	K2	1	19	54.3458	>sp|A2PZA5|FC1_PHOAM	>sp|A2PZA5|FC1_PHOAM	405	585	QDSSLSTGLSLSPVHSNEGKDLQR-TKIQSBLHR-a20-b2	4
42	719.178	5	3591.86	3591.86	0.167417	[QDSSLSTGLSLSPVHSNEGKDLQR]	>sp|A2PZA5|FC1_PHOAM Fusicoccadiene synthase OS=Phomopsis amygdali OX=1214568 GN=PaFS PE=1 SV=1	386	409	[VPDVKVGK]	>sp|A2PZA5|FC1_PHOAM Fusicoccadiene synthase OS=Phomopsis amygdali OX=1214568 GN=PaFS PE=1 SV=1	451	458	7127~20191102-hjk-jacque-Pafs-0pt5mgml-DSBU-A12_20191103141423	FALSE	1744	0	2255.42	NA	S16	K5	73f28b69-916c-4e8e-b0bd-798f35d4791a	0	NA	1	64.0924	8.59997	100.852	dc412f6f-61f6-4fad-ba7a-e191677d3dc5	0	0.424097	20191102-hjk-jacque-Pafs-0pt5mgml-DSBU-A12_20191103141423.mgf	653	QDSSLSTGLSLSPVHSNEGKDLQR	VPDVKVGK	TRUE	TRUE	42.771	S16	K5	0	29	26.9605	>sp|A2PZA5|FC1_PHOAM	>sp|A2PZA5|FC1_PHOAM	401	455	QDSSLSTGLSLSPVHSNEGKDLQR-VPDVKVGK-a16-b5	1
118	1096.57	4	4383.27	4383.26	2.66122	[QDSSLSTGLSLSPVHSNEGKDLQR]	>sp|A2PZA5|FC1_PHOAM Fusicoccadiene synthase OS=Phomopsis amygdali OX=1214568 GN=PaFS PE=1 SV=1	386	409	[WSLALIHMIHKQR]	>sp|A2PZA5|FC1_PHOAM Fusicoccadiene synthase OS=Phomopsis amygdali OX=1214568 GN=PaFS PE=1 SV=1	630	642	9781~20191102-hjk-jacque-Pafs-0pt5mgml-DSBU-A11_20191103122619	FALSE	5359	0	3024.4	NA	K20	K11	f4e3fa45-bc2c-411b-99e0-2d9c17df39a4	0	NA	1	52.2919	24.86	175.435	2df9aa0e-d87f-4c21-b2ce-6fe194fd5425	0	0.676868	20191102-hjk-jacque-Pafs-0pt5mgml-DSBU-A11_20191103122619.mgf	424	QDSSLSTGLSLSPVHSNEGKDLQR	WSLALIHMIHKQR	TRUE	TRUE	118.747	K20	K11	1	35	46.8987	>sp|A2PZA5|FC1_PHOAM	>sp|A2PZA5|FC1_PHOAM	405	640	QDSSLSTGLSLSPVHSNEGKDLQR-WSLALIHMIHKQR-a20-b11	3
113	956.468	5	4778.31	4778.31	-0.395897	[QDSSLSTGLSLSPVHSNEGKDLQR]	>sp|A2PZA5|FC1_PHOAM Fusicoccadiene synthase OS=Phomopsis amygdali OX=1214568 GN=PaFS PE=1 SV=1	386	409	[YNPDVSFNKTQLEWMR]	>sp|A2PZA5|FC1_PHOAM Fusicoccadiene synthase OS=Phomopsis amygdali OX=1214568 GN=PaFS PE=1 SV=1	326	341	10391~20191102-hjk-jacque-Pafs-0pt5mgml-DSBU-A10_20191103103812	FALSE	3433	0	3185.68	NA	K20	K9	1044df8b-cf48-4234-9b20-f6e23066d205	0	NA	1	118.592	176.864	156.445	cceb829f-c789-40dc-a48a-f0e97b363e4d	0	0.724917	20191102-hjk-jacque-Pafs-0pt5mgml-DSBU-A10_20191103103812.mgf	96	QDSSLSTGLSLSPVHSNEGKDLQR	YNPDVSFNKTQLEWMR	TRUE	TRUE	113.41	K20	K9	1	23	41.8222	>sp|A2PZA5|FC1_PHOAM	>sp|A2PZA5|FC1_PHOAM	405	334	QDSSLSTGLSLSPVHSNEGKDLQR-YNPDVSFNKTQLEWMR-a20-b9	1
122	956.975	6	5736.81	5736.8	1.88894	[VDTDHIFFEKAVLEAPYDYIASMPSK]	>sp|A2PZA5|FC1_PHOAM Fusicoccadiene synthase OS=Phomopsis amygdali OX=1214568 GN=PaFS PE=1 SV=1	410	435	[QDSSLSTGLSLSPVHSNEGKDLQR]	>sp|A2PZA5|FC1_PHOAM Fusicoccadiene synthase OS=Phomopsis amygdali OX=1214568 GN=PaFS PE=1 SV=1	386	409	13290~20191102-hjk-jacque-Pafs-0pt5mgml-DSBU-A10	FALSE	5287	0	4105.57	NA	K10	K20	baea161b-2fb5-4baf-94bb-f6cdcabe0d06	0	NA	1	175.183	63.866	165.466	6d6767f6-ff14-4961-b59d-54f8fa166554	0	0.741002	20191102-hjk-jacque-Pafs-0pt5mgml-DSBU-A10.mgf	38	VDTDHIFFEKAVLEAPYDYIASMPSK	QDSSLSTGLSLSPVHSNEGKDLQR	TRUE	TRUE	122.611	K10	K20	1	23	44.2337	>sp|A2PZA5|FC1_PHOAM	>sp|A2PZA5|FC1_PHOAM	419	405	VDTDHIFFEKAVLEAPYDYIASMPSK-QDSSLSTGLSLSPVHSNEGKDLQR-a10-b20	2
57	815.411	4	3258.62	3258.63	-1.63565	[AVLEAPYDYIASmPSKGVR]	>sp|A2PZA5|FC1_PHOAM Fusicoccadiene synthase OS=Phomopsis amygdali OX=1214568 GN=PaFS PE=1 SV=1	420	438	[TTMKSWAR]	>sp|A2PZA5|FC1_PHOAM Fusicoccadiene synthase OS=Phomopsis amygdali OX=1214568 GN=PaFS PE=1 SV=1	157	164	9929~20191102-hjk-jacque-Pafs-0pt5mgml-DSBU-B01_20191103160229	FALSE	2010	0	2858.81	NA	S15	K4	78d334eb-f4dc-4024-9a74-5388c67d3d52	0	NA	1	12.6993	3.83261	76.3793	1ebd3ed3-aaa1-48b7-8397-042a96810ddc	0	0.756504	20191102-hjk-jacque-Pafs-0pt5mgml-DSBU-B01_20191103160229.mgf	833	AVLEAPYDYIASmPSKGVR	TTMKSWAR	TRUE	TRUE	57.7812	S15	K4	0	23	20.4183	>sp|A2PZA5|FC1_PHOAM	>sp|A2PZA5|FC1_PHOAM	434	160	AVLEAPYDYIASmPSKGVR-TTMKSWAR-a15-b4	2
30	1077.28	4	4306.1	4306.09	0.517817	[AVLEAPYDYIASmPSKGVR]	>sp|A2PZA5|FC1_PHOAM Fusicoccadiene synthase OS=Phomopsis amygdali OX=1214568 GN=PaFS PE=1 SV=1	420	438	[YNPDVSFNKTQLEWMR]	>sp|A2PZA5|FC1_PHOAM Fusicoccadiene synthase OS=Phomopsis amygdali OX=1214568 GN=PaFS PE=1 SV=1	326	341	11591~20191102-hjk-jacque-Pafs-0pt5mgml-DSBU-A11_20191103122619	FALSE	7823	0	3553.96	NA	S15	K9	00abd7a0-48a2-4ad6-a331-f1c42a090a34	0	NA	1	10.7631	78.4103	42.7973	59811a7a-a31b-41b4-8639-a40f2e399218	0	0.720539	20191102-hjk-jacque-Pafs-0pt5mgml-DSBU-A11_20191103122619.mgf	337	AVLEAPYDYIASmPSKGVR	YNPDVSFNKTQLEWMR	TRUE	TRUE	30.8371	S15	K9	0	24	11.4409	>sp|A2PZA5|FC1_PHOAM	>sp|A2PZA5|FC1_PHOAM	434	334	AVLEAPYDYIASmPSKGVR-YNPDVSFNKTQLEWMR-a15-b9	1
133	915.986	4	3660.92	3660.91	2.08644	[AVLEAPYDYIASMPSKGVR]	>sp|A2PZA5|FC1_PHOAM Fusicoccadiene synthase OS=Phomopsis amygdali OX=1214568 GN=PaFS PE=1 SV=1	420	438	[FVELAKYIPYR]	>sp|A2PZA5|FC1_PHOAM Fusicoccadiene synthase OS=Phomopsis amygdali OX=1214568 GN=PaFS PE=1 SV=1	178	188	12951~20191102-hjk-jacque-Pafs-0pt5mgml-DSBU-A11	FALSE	7749	0	3943.46	NA	S15	K6	93d52b4e-2537-4550-b9da-163b5c4a5e35	0	NA	1	76.8055	32.971	196.231	9256d0b6-ee9e-4bc5-89f7-db1655e15ce5	0	0.681825	20191102-hjk-jacque-Pafs-0pt5mgml-DSBU-A11.mgf	249	AVLEAPYDYIASMPSKGVR	FVELAKYIPYR	TRUE	TRUE	133.795	K16	K6	1	30	52.4579	>sp|A2PZA5|FC1_PHOAM	>sp|A2PZA5|FC1_PHOAM	435	183	AVLEAPYDYIASMPSKGVR-FVELAKYIPYR-a16-b6	3
25	741.648	4	2963.57	2963.57	1.29137	[AVLEAPYDYIASMPSKGVR]	>sp|A2PZA5|FC1_PHOAM Fusicoccadiene synthase OS=Phomopsis amygdali OX=1214568 GN=PaFS PE=1 SV=1	420	438	[IKDAVR]	>sp|A2PZA5|FC1_PHOAM Fusicoccadiene synthase OS=Phomopsis amygdali OX=1214568 GN=PaFS PE=1 SV=1	459	464	10407~20191102-hjk-jacque-Pafs-0pt5mgml-DSBU-A10	FALSE	2762	0	3150.11	NA	S15	K2	8226426c-d672-4c1a-a250-fd3837f435a3	0	NA	1	27.4939	3.71786	91.6888	2f275c8e-f1d2-475c-946b-c3bdda4c7e64	0	0.273106	20191102-hjk-jacque-Pafs-0pt5mgml-DSBU-A10.mgf	4	AVLEAPYDYIASMPSKGVR	IKDAVR	TRUE	TRUE	25.0408	S15	K2	0	38	24.5109	>sp|A2PZA5|FC1_PHOAM	>sp|A2PZA5|FC1_PHOAM	434	460	AVLEAPYDYIASMPSKGVR-IKDAVR-a15-b2	1
49	840.431	4	3358.7	3358.7	0.48902	[AVLEAPYDYIASMPSKGVR]	>sp|A2PZA5|FC1_PHOAM Fusicoccadiene synthase OS=Phomopsis amygdali OX=1214568 GN=PaFS PE=1 SV=1	420	438	[SKFTTLEDR]	>sp|A2PZA5|FC1_PHOAM Fusicoccadiene synthase OS=Phomopsis amygdali OX=1214568 GN=PaFS PE=1 SV=1	28	36	11055~20191102-hjk-jacque-Pafs-0pt5mgml-DSBU-A11	FALSE	6193	0	3372.83	NA	K16	S1	53f2e473-bb13-4cac-a623-0bf89e766767	0	NA	1	57.136	6.95882	123.752	45f5f050-8450-4c8c-a644-47c23a7a9ed3	0	0.398602	20191102-hjk-jacque-Pafs-0pt5mgml-DSBU-A11.mgf	237	AVLEAPYDYIASMPSKGVR	SKFTTLEDR	TRUE	TRUE	49.3278	K16	S1	1	24	33.0823	>sp|A2PZA5|FC1_PHOAM	>sp|A2PZA5|FC1_PHOAM	435	28	AVLEAPYDYIASMPSKGVR-SKFTTLEDR-a16-b1	1
173	1073.28	4	4290.11	4290.1	1.39493	[AVLEAPYDYIASMPSKGVR]	>sp|A2PZA5|FC1_PHOAM Fusicoccadiene synthase OS=Phomopsis amygdali OX=1214568 GN=PaFS PE=1 SV=1	420	438	[YNPDVSFNKTQLEWMR]	>sp|A2PZA5|FC1_PHOAM Fusicoccadiene synthase OS=Phomopsis amygdali OX=1214568 GN=PaFS PE=1 SV=1	326	341	12716~20191102-hjk-jacque-Pafs-0pt5mgml-DSBU-A11	FALSE	7780	0	3867.69	NA	S15	K9	6be66388-5580-4cb0-9111-4ed17c19dbf3	0	NA	1	215.04	147.914	233.429	c4cca5ac-6a93-462e-a460-eb63739395f9	0	0.741969	20191102-hjk-jacque-Pafs-0pt5mgml-DSBU-A11.mgf	247	AVLEAPYDYIASMPSKGVR	YNPDVSFNKTQLEWMR	TRUE	TRUE	173.197	S15	K9	0	23	62.402	>sp|A2PZA5|FC1_PHOAM	>sp|A2PZA5|FC1_PHOAM	434	334	AVLEAPYDYIASMPSKGVR-YNPDVSFNKTQLEWMR-a15-b9	2
75	435.261	4	1738.02	1738.02	0.337245	[VPDVKVGK]	>sp|A2PZA5|FC1_PHOAM Fusicoccadiene synthase OS=Phomopsis amygdali OX=1214568 GN=PaFS PE=1 SV=1	451	458	[IKDAVR]	>sp|A2PZA5|FC1_PHOAM Fusicoccadiene synthase OS=Phomopsis amygdali OX=1214568 GN=PaFS PE=1 SV=1	459	464	4194~20191102-hjk-jacque-Pafs-0pt5mgml-DSBU-A11_20191103122619	FALSE	52	0	1348.07	NA	K5	K2	819cc78e-ad9e-4a1e-ba7c-dd5168f2c1a8	0	NA	1	40.7889	26.2274	265.66	c62a3038-34b3-4b2e-ac2b-661aff02e447	0	0.285514	20191102-hjk-jacque-Pafs-0pt5mgml-DSBU-A11_20191103122619.mgf	365	VPDVKVGK	IKDAVR	TRUE	TRUE	75.8496	K5	K2	1	100	71.0184	>sp|A2PZA5|FC1_PHOAM	>sp|A2PZA5|FC1_PHOAM	455	460	VPDVKVGK-IKDAVR-a5-b2	4
121	889.857	5	4445.25	4445.24	2.0738	[VLHNSSLLLDDFQDNSPLR]	>sp|A2PZA5|FC1_PHOAM Fusicoccadiene synthase OS=Phomopsis amygdali OX=1214568 GN=PaFS PE=1 SV=1	465	483	[AVLEAPYDYIASMPSKGVR]	>sp|A2PZA5|FC1_PHOAM Fusicoccadiene synthase OS=Phomopsis amygdali OX=1214568 GN=PaFS PE=1 SV=1	420	438	12338~20191102-hjk-jacque-Pafs-0pt5mgml-DSBU-A11_20191103122619	FALSE	8294	0	3777.83	NA	S5	K16	d8dc90c3-2986-41c6-945b-cfa1e54cfc79	0	NA	1	120.582	52.8774	161.176	ce9affef-a6f8-4738-bf11-eae2d99f892c	0	0.754293	20191102-hjk-jacque-Pafs-0pt5mgml-DSBU-A11_20191103122619.mgf	344	VLHNSSLLLDDFQDNSPLR	AVLEAPYDYIASMPSKGVR	FALSE	TRUE	121.574	S5	K16	0	46	43.0867	>sp|A2PZA5|FC1_PHOAM	>sp|A2PZA5|FC1_PHOAM	469	435	VLHNSSLLLDDFQDNSPLR-AVLEAPYDYIASMPSKGVR-a5-b16	2
57	616.73	5	3079.62	3079.62	1.07391	[VLHNSSLLLDDFQDNSPLR]	>sp|A2PZA5|FC1_PHOAM Fusicoccadiene synthase OS=Phomopsis amygdali OX=1214568 GN=PaFS PE=1 SV=1	465	483	[IKDAVR]	>sp|A2PZA5|FC1_PHOAM Fusicoccadiene synthase OS=Phomopsis amygdali OX=1214568 GN=PaFS PE=1 SV=1	459	464	9876~20191102-hjk-jacque-Pafs-0pt5mgml-DSBU-A10	FALSE	2305	0	2973.6	NA	S5	K2	29faf96c-a8bd-4e56-bc03-1ce0c26271d1	0	NA	1	47.2136	10.0212	116.375	2db94c96-1823-4d6f-89a0-d6323a5e2a93	0	0.490732	20191102-hjk-jacque-Pafs-0pt5mgml-DSBU-A10.mgf	81	VLHNSSLLLDDFQDNSPLR	IKDAVR	FALSE	TRUE	57.1088	S5	K2	0	47	31.1102	>sp|A2PZA5|FC1_PHOAM	>sp|A2PZA5|FC1_PHOAM	469	460	VLHNSSLLLDDFQDNSPLR-IKDAVR-a5-b2	1
111	702.16	5	3506.77	3506.77	0.499779	[VLHNSSLLLDDFQDNSPLR]	>sp|A2PZA5|FC1_PHOAM Fusicoccadiene synthase OS=Phomopsis amygdali OX=1214568 GN=PaFS PE=1 SV=1	465	483	[KHGGMTLEQK]	>sp|A2PZA5|FC1_PHOAM Fusicoccadiene synthase OS=Phomopsis amygdali OX=1214568 GN=PaFS PE=1 SV=1	656	665	8479~20191102-hjk-jacque-Pafs-0pt5mgml-DSBU-A11	FALSE	3353	0	2641.46	NA	S16	K1	ea50fcb3-cdad-46fa-b8a8-2cbccb488cc3	0	NA	1	56.354	7.33308	125.819	8ec7955c-4506-4a1e-9b2a-1eb3a33beeaf	0	0.88521	20191102-hjk-jacque-Pafs-0pt5mgml-DSBU-A11.mgf	316	VLHNSSLLLDDFQDNSPLR	KHGGMTLEQK	FALSE	TRUE	111.376	S16	K1	0	83	33.6348	>sp|A2PZA5|FC1_PHOAM	>sp|A2PZA5|FC1_PHOAM	480	656	VLHNSSLLLDDFQDNSPLR-KHGGMTLEQK-a16-b1	1
44	921.076	5	4601.35	4601.35	0.860093	[VLHNSSLLLDDFQDNSPLRR]	>sp|A2PZA5|FC1_PHOAM Fusicoccadiene synthase OS=Phomopsis amygdali OX=1214568 GN=PaFS PE=1 SV=1	465	484	[AVLEAPYDYIASMPSKGVR]	>sp|A2PZA5|FC1_PHOAM Fusicoccadiene synthase OS=Phomopsis amygdali OX=1214568 GN=PaFS PE=1 SV=1	420	438	11651~20191102-hjk-jacque-Pafs-0pt5mgml-DSBU-A10_20191103103812	FALSE	4277	0	3603.82	NA	S5	K16	14c36bd6-44a2-4037-854d-32aac909383d	0	NA	1	11.437	30.8422	58.8357	db69bab3-3477-495f-a66e-b45bd06554c9	0	0.750535	20191102-hjk-jacque-Pafs-0pt5mgml-DSBU-A10_20191103103812.mgf	130	VLHNSSLLLDDFQDNSPLRR	AVLEAPYDYIASMPSKGVR	FALSE	TRUE	44.1582	S5	K16	0	47	15.7284	>sp|A2PZA5|FC1_PHOAM	>sp|A2PZA5|FC1_PHOAM	469	435	VLHNSSLLLDDFQDNSPLRR-AVLEAPYDYIASMPSKGVR-a5-b16	4
69	540.126	6	3235.72	3235.72	0.624247	[VLHNSSLLLDDFQDNSPLRR]	>sp|A2PZA5|FC1_PHOAM Fusicoccadiene synthase OS=Phomopsis amygdali OX=1214568 GN=PaFS PE=1 SV=1	465	484	[IKDAVR]	>sp|A2PZA5|FC1_PHOAM Fusicoccadiene synthase OS=Phomopsis amygdali OX=1214568 GN=PaFS PE=1 SV=1	459	464	9278~20191102-hjk-jacque-Pafs-0pt5mgml-DSBU-A10	FALSE	1929	0	2777.12	NA	S6	K2	f481b576-04d8-4116-8c43-60a48b192852	0	NA	1	92.2002	8.55062	106.896	324ac9e9-69db-4dda-9dee-7042a96a61a5	0	0.649625	20191102-hjk-jacque-Pafs-0pt5mgml-DSBU-A10.mgf	75	VLHNSSLLLDDFQDNSPLRR	IKDAVR	FALSE	TRUE	69.4422	S6	K2	0	71	28.5762	>sp|A2PZA5|FC1_PHOAM	>sp|A2PZA5|FC1_PHOAM	470	460	VLHNSSLLLDDFQDNSPLRR-IKDAVR-a6-b2	1
38	736.581	5	3678.87	3678.87	2.3722	[VLHNSSLLLDDFQDNSPLRR]	>sp|A2PZA5|FC1_PHOAM Fusicoccadiene synthase OS=Phomopsis amygdali OX=1214568 GN=PaFS PE=1 SV=1	465	484	[KHGGmTLEQK]	>sp|A2PZA5|FC1_PHOAM Fusicoccadiene synthase OS=Phomopsis amygdali OX=1214568 GN=PaFS PE=1 SV=1	656	665	7102~20191102-hjk-jacque-Pafs-0pt5mgml-DSBU-A12	FALSE	1408	0	2231.39	NA	S16	K1	387f4269-fa0c-4e18-980e-5f2fc9f409b4	0	NA	1	9.10038	5.77225	44.7213	18f82793-b742-49a9-bfea-55d24042d43f	0	0.858494	20191102-hjk-jacque-Pafs-0pt5mgml-DSBU-A12.mgf	513	VLHNSSLLLDDFQDNSPLRR	KHGGmTLEQK	FALSE	TRUE	38.393	S16	K1	0	73	11.9552	>sp|A2PZA5|FC1_PHOAM	>sp|A2PZA5|FC1_PHOAM	480	656	VLHNSSLLLDDFQDNSPLRR-KHGGmTLEQK-a16-b1	1
90	524.131	7	3662.88	3662.87	1.37566	[VLHNSSLLLDDFQDNSPLRR]	>sp|A2PZA5|FC1_PHOAM Fusicoccadiene synthase OS=Phomopsis amygdali OX=1214568 GN=PaFS PE=1 SV=1	465	484	[KHGGMTLEQK]	>sp|A2PZA5|FC1_PHOAM Fusicoccadiene synthase OS=Phomopsis amygdali OX=1214568 GN=PaFS PE=1 SV=1	656	665	8625~20191102-hjk-jacque-Pafs-0pt5mgml-DSBU-A10	FALSE	1250	0	2562.1	NA	S16	K1	16bc98b2-c161-4e66-93eb-903645701c5a	0	NA	1	199.034	15.4162	141.776	d4ef5a31-5a2f-4779-b0b4-b732fcf6ae31	0	0.639224	20191102-hjk-jacque-Pafs-0pt5mgml-DSBU-A10.mgf	66	VLHNSSLLLDDFQDNSPLRR	KHGGMTLEQK	FALSE	TRUE	90.6263	S16	K1	0	83	37.9005	>sp|A2PZA5|FC1_PHOAM	>sp|A2PZA5|FC1_PHOAM	480	656	VLHNSSLLLDDFQDNSPLRR-KHGGMTLEQK-a16-b1	4
112	991.519	5	4953.57	4953.56	1.98892	[RGKPSTHNIFGSAQTVNTATYSIIK]	>sp|A2PZA5|FC1_PHOAM Fusicoccadiene synthase OS=Phomopsis amygdali OX=1214568 GN=PaFS PE=1 SV=1	484	508	[AVLEAPYDYIASMPSKGVR]	>sp|A2PZA5|FC1_PHOAM Fusicoccadiene synthase OS=Phomopsis amygdali OX=1214568 GN=PaFS PE=1 SV=1	420	438	10782~20191102-hjk-jacque-Pafs-0pt5mgml-DSBU-A10_20191103103812	FALSE	3970	0	3317.01	NA	K3	K16	9af21ba7-5434-4dd5-8468-da7f71dac6cc	0	NA	1	72.7462	45.9582	156.284	7f0ee63c-6670-409d-88cc-7b5e8d209a5c	0	0.721673	20191102-hjk-jacque-Pafs-0pt5mgml-DSBU-A10_20191103103812.mgf	115	RGKPSTHNIFGSAQTVNTATYSIIK	AVLEAPYDYIASMPSKGVR	TRUE	TRUE	112.786	K3	K16	1	16	41.779	>sp|A2PZA5|FC1_PHOAM	>sp|A2PZA5|FC1_PHOAM	486	435	RGKPSTHNIFGSAQTVNTATYSIIK-AVLEAPYDYIASMPSKGVR-a3-b16	1
126	670.02	6	4015.09	4015.08	1.1083	[RGKPSTHNIFGSAQTVNTATYSIIK]	>sp|A2PZA5|FC1_PHOAM Fusicoccadiene synthase OS=Phomopsis amygdali OX=1214568 GN=PaFS PE=1 SV=1	484	508	[KHGGMTLEQK]	>sp|A2PZA5|FC1_PHOAM Fusicoccadiene synthase OS=Phomopsis amygdali OX=1214568 GN=PaFS PE=1 SV=1	656	665	6766~20191102-hjk-jacque-Pafs-0pt5mgml-DSBU-A11	FALSE	992	0	2145.52	NA	K3	K1	8efe9b8c-d0b2-4e55-bfcd-a9d77a2a3eb4	0	NA	1	117.069	25.6844	151.064	32ad07c5-7f37-417e-8c92-27867c840376	0	0.840314	20191102-hjk-jacque-Pafs-0pt5mgml-DSBU-A11.mgf	296	RGKPSTHNIFGSAQTVNTATYSIIK	KHGGMTLEQK	TRUE	TRUE	126.942	K3	K1	1	18	40.3837	>sp|A2PZA5|FC1_PHOAM	>sp|A2PZA5|FC1_PHOAM	486	656	RGKPSTHNIFGSAQTVNTATYSIIK-KHGGMTLEQK-a3-b1	2
124	997.724	5	4984.59	4984.57	4.47658	[RGKPSTHNIFGSAQTVNTATYSIIK]	>sp|A2PZA5|FC1_PHOAM Fusicoccadiene synthase OS=Phomopsis amygdali OX=1214568 GN=PaFS PE=1 SV=1	484	508	[QFVLDIIEEEKSLDYTR]	>sp|A2PZA5|FC1_PHOAM Fusicoccadiene synthase OS=Phomopsis amygdali OX=1214568 GN=PaFS PE=1 SV=1	666	682	12638~20191102-hjk-jacque-Pafs-0pt5mgml-DSBU-A10	FALSE	5070	0	3888.53	NA	S5	K11	cb11a465-97f8-4920-b757-1f197a8971c4	0	NA	1	193.872	92.8546	175.928	c8da2b64-950d-4f8d-bc9d-32b89fc9a646	0	0.708284	20191102-hjk-jacque-Pafs-0pt5mgml-DSBU-A10.mgf	33	RGKPSTHNIFGSAQTVNTATYSIIK	QFVLDIIEEEKSLDYTR	TRUE	TRUE	124.607	S5	K11	0	24	47.0305	>sp|A2PZA5|FC1_PHOAM	>sp|A2PZA5|FC1_PHOAM	488	676	RGKPSTHNIFGSAQTVNTATYSIIK-QFVLDIIEEEKSLDYTR-a5-b11	1
127	1204.12	4	4813.46	4813.45	1.09381	[GKPSTHNIFGSAQTVNTATYSIIK]	>sp|A2PZA5|FC1_PHOAM Fusicoccadiene synthase OS=Phomopsis amygdali OX=1214568 GN=PaFS PE=1 SV=1	485	508	[AVLEAPYDYIASmPSKGVR]	>sp|A2PZA5|FC1_PHOAM Fusicoccadiene synthase OS=Phomopsis amygdali OX=1214568 GN=PaFS PE=1 SV=1	420	438	10573~20191102-hjk-jacque-Pafs-0pt5mgml-DSBU-A10_20191103103812	FALSE	3554	0	3246.01	NA	K2	S15	ca027ced-03d4-4c76-a866-d8598f289a7f	0	NA	1	75.9458	53.6782	184.432	89459fa8-75f0-4446-b512-1772ef749da1	0	0.688911	20191102-hjk-jacque-Pafs-0pt5mgml-DSBU-A10_20191103103812.mgf	107	GKPSTHNIFGSAQTVNTATYSIIK	AVLEAPYDYIASmPSKGVR	TRUE	TRUE	127.057	K2	K16	1	17	49.3037	>sp|A2PZA5|FC1_PHOAM	>sp|A2PZA5|FC1_PHOAM	486	435	GKPSTHNIFGSAQTVNTATYSIIK-AVLEAPYDYIASmPSKGVR-a2-b16	1
146	1200.12	4	4797.46	4797.46	1.73	[GKPSTHNIFGSAQTVNTATYSIIK]	>sp|A2PZA5|FC1_PHOAM Fusicoccadiene synthase OS=Phomopsis amygdali OX=1214568 GN=PaFS PE=1 SV=1	485	508	[AVLEAPYDYIASMPSKGVR]	>sp|A2PZA5|FC1_PHOAM Fusicoccadiene synthase OS=Phomopsis amygdali OX=1214568 GN=PaFS PE=1 SV=1	420	438	11858~20191102-hjk-jacque-Pafs-0pt5mgml-DSBU-A10	FALSE	4310	0	3627.73	NA	K2	S15	2f4d91ad-f6dc-41d7-a21b-d0fdb7e3cfbd	0	NA	1	62.5524	68.4051	188.223	57e87f10-ea48-4e5c-b6f0-2402f9c8593b	0	0.779063	20191102-hjk-jacque-Pafs-0pt5mgml-DSBU-A10.mgf	27	GKPSTHNIFGSAQTVNTATYSIIK	AVLEAPYDYIASMPSKGVR	TRUE	TRUE	146.637	K2	K16	1	22	50.3171	>sp|A2PZA5|FC1_PHOAM	>sp|A2PZA5|FC1_PHOAM	486	435	GKPSTHNIFGSAQTVNTATYSIIK-AVLEAPYDYIASMPSKGVR-a2-b16	4
37	969.501	4	3874.98	3874.98	1.31073	[GKPSTHNIFGSAQTVNTATYSIIK]	>sp|A2PZA5|FC1_PHOAM Fusicoccadiene synthase OS=Phomopsis amygdali OX=1214568 GN=PaFS PE=1 SV=1	485	508	[KHGGmTLEQK]	>sp|A2PZA5|FC1_PHOAM Fusicoccadiene synthase OS=Phomopsis amygdali OX=1214568 GN=PaFS PE=1 SV=1	656	665	7439~20191102-hjk-jacque-Pafs-0pt5mgml-DSBU-A10	FALSE	67	0	2178.98	NA	S11	K1	449f8789-4724-4635-8abe-fda59990e673	0	NA	1	19.1589	6.67114	92.7305	77d838c3-7b67-48d0-a64b-b61bb1cfe119	0	0.408399	20191102-hjk-jacque-Pafs-0pt5mgml-DSBU-A10.mgf	52	GKPSTHNIFGSAQTVNTATYSIIK	KHGGmTLEQK	TRUE	TRUE	37.8711	S11	K1	0	37	24.7894	>sp|A2PZA5|FC1_PHOAM	>sp|A2PZA5|FC1_PHOAM	495	656	GKPSTHNIFGSAQTVNTATYSIIK-KHGGmTLEQK-a11-b1	5
157	965.502	4	3858.99	3858.98	1.72938	[GKPSTHNIFGSAQTVNTATYSIIK]	>sp|A2PZA5|FC1_PHOAM Fusicoccadiene synthase OS=Phomopsis amygdali OX=1214568 GN=PaFS PE=1 SV=1	485	508	[KHGGMTLEQK]	>sp|A2PZA5|FC1_PHOAM Fusicoccadiene synthase OS=Phomopsis amygdali OX=1214568 GN=PaFS PE=1 SV=1	656	665	8727~20191102-hjk-jacque-Pafs-0pt5mgml-DSBU-A10	FALSE	1121	0	2596.22	NA	K2	K1	138134d5-8323-4674-86ae-293c078145e4	0	NA	1	102.326	24.9056	228.968	65e21dfa-a8e8-4bbc-83b2-e41d7214d5e8	0	0.687929	20191102-hjk-jacque-Pafs-0pt5mgml-DSBU-A10.mgf	69	GKPSTHNIFGSAQTVNTATYSIIK	KHGGMTLEQK	TRUE	TRUE	157.514	K2	K1	1	32	61.2095	>sp|A2PZA5|FC1_PHOAM	>sp|A2PZA5|FC1_PHOAM	486	656	GKPSTHNIFGSAQTVNTATYSIIK-KHGGMTLEQK-a2-b1	25
186	1207.87	4	4828.47	4828.47	0.928097	[GKPSTHNIFGSAQTVNTATYSIIK]	>sp|A2PZA5|FC1_PHOAM Fusicoccadiene synthase OS=Phomopsis amygdali OX=1214568 GN=PaFS PE=1 SV=1	485	508	[QFVLDIIEEEKSLDYTR]	>sp|A2PZA5|FC1_PHOAM Fusicoccadiene synthase OS=Phomopsis amygdali OX=1214568 GN=PaFS PE=1 SV=1	666	682	12526~20191102-hjk-jacque-Pafs-0pt5mgml-DSBU-A10_20191103103812	FALSE	5245	0	3894.03	NA	S4	K11	610938f1-f0ea-47ac-9ad9-5903abf114fe	0	NA	1	101.899	107.371	240.398	2a388498-ee16-47ac-b360-087dba99368c	0	0.777616	20191102-hjk-jacque-Pafs-0pt5mgml-DSBU-A10_20191103103812.mgf	143	GKPSTHNIFGSAQTVNTATYSIIK	QFVLDIIEEEKSLDYTR	TRUE	TRUE	188.79	K2	T16	1	11	64.2649	>sp|A2PZA5|FC1_PHOAM	>sp|A2PZA5|FC1_PHOAM	486	681	GKPSTHNIFGSAQTVNTATYSIIK-QFVLDIIEEEKSLDYTR-a2-b16	2
44	832.013	5	4156.04	4156.03	1.45114	[GKPSTHNIFGSAQTVNTATYSIIK]	>sp|A2PZA5|FC1_PHOAM Fusicoccadiene synthase OS=Phomopsis amygdali OX=1214568 GN=PaFS PE=1 SV=1	485	508	[QKGFBEDLDEGK]	>sp|A2PZA5|FC1_PHOAM Fusicoccadiene synthase OS=Phomopsis amygdali OX=1214568 GN=PaFS PE=1 SV=1	618	629	9260~20191102-hjk-jacque-Pafs-0pt5mgml-DSBU-A10_20191103103812	FALSE	1798	0	2814.18	NA	K2	K2	2f8eef28-2f9f-4328-acc1-a43297ebcc9c	0	NA	1	45.375	24.3475	68.651	842e20c4-de5e-4835-baa8-4245a0ced6b8	0	0.652091	20191102-hjk-jacque-Pafs-0pt5mgml-DSBU-A10_20191103103812.mgf	213	GKPSTHNIFGSAQTVNTATYSIIK	QKGFBEDLDEGK	TRUE	TRUE	44.7667	K2	K2	1	39	18.3523	>sp|A2PZA5|FC1_PHOAM	>sp|A2PZA5|FC1_PHOAM	486	619	GKPSTHNIFGSAQTVNTATYSIIK-QKGFBEDLDEGK-a2-b2	1
155	1033.04	4	4129.15	4129.15	-0.125171	[GKPSTHNIFGSAQTVNTATYSIIK]	>sp|A2PZA5|FC1_PHOAM Fusicoccadiene synthase OS=Phomopsis amygdali OX=1214568 GN=PaFS PE=1 SV=1	485	508	[SHMALLNVLSTGR]	>sp|A2PZA5|FC1_PHOAM Fusicoccadiene synthase OS=Phomopsis amygdali OX=1214568 GN=PaFS PE=1 SV=1	643	655	11106~20191102-hjk-jacque-Pafs-0pt5mgml-DSBU-A11_20191103122619	FALSE	7516	0	3407.22	NA	K2	S1	65064aaf-cf79-4c1f-b136-1595c4b5bba9	0	NA	1	83.9579	53.2816	210.967	e5a8aa09-a479-4f64-85a0-1e14a8fbf1e0	0	0.739328	20191102-hjk-jacque-Pafs-0pt5mgml-DSBU-A11_20191103122619.mgf	335	GKPSTHNIFGSAQTVNTATYSIIK	SHMALLNVLSTGR	TRUE	FALSE	155.974	K2	S1	1	83	56.3973	>sp|A2PZA5|FC1_PHOAM	>sp|A2PZA5|FC1_PHOAM	486	643	GKPSTHNIFGSAQTVNTATYSIIK-SHMALLNVLSTGR-a2-b1	2
112	928.481	4	3710.9	3710.9	1.80708	[GKPSTHNIFGSAQTVNTATYSIIK]	>sp|A2PZA5|FC1_PHOAM Fusicoccadiene synthase OS=Phomopsis amygdali OX=1214568 GN=PaFS PE=1 SV=1	485	508	[TTMKSWAR]	>sp|A2PZA5|FC1_PHOAM Fusicoccadiene synthase OS=Phomopsis amygdali OX=1214568 GN=PaFS PE=1 SV=1	157	164	9712~20191102-hjk-jacque-Pafs-0pt5mgml-DSBU-A10	FALSE	2209	0	2922.74	NA	K2	K4	ac21acf0-a17a-40e5-9b47-99b64c5dbf6b	0	NA	1	74.0428	7.59793	139.308	73d52ce4-4b49-43f5-9b45-be17c40fa369	0	0.806178	20191102-hjk-jacque-Pafs-0pt5mgml-DSBU-A10.mgf	79	GKPSTHNIFGSAQTVNTATYSIIK	TTMKSWAR	TRUE	TRUE	112.307	K2	K4	1	22	37.2408	>sp|A2PZA5|FC1_PHOAM	>sp|A2PZA5|FC1_PHOAM	486	160	GKPSTHNIFGSAQTVNTATYSIIK-TTMKSWAR-a2-b4	1
15	845.777	6	5069.63	5069.61	3.84495	[GKPSTHNIFGSAQTVNTATYSIIK]	>sp|A2PZA5|FC1_PHOAM Fusicoccadiene synthase OS=Phomopsis amygdali OX=1214568 GN=PaFS PE=1 SV=1	485	508	[VLHNSSLLLDDFQDNSPLRR]	>sp|A2PZA5|FC1_PHOAM Fusicoccadiene synthase OS=Phomopsis amygdali OX=1214568 GN=PaFS PE=1 SV=1	465	484	10477~20191102-hjk-jacque-Pafs-0pt5mgml-DSBU-A12_20191103141423	FALSE	3582	0	3173.01	NA	K2	S16	89892d32-2739-483d-9e36-cb2691a3bb6e	0	NA	1	25.9786	2.03735	64.6556	ec5428bc-e9bc-441b-b8c6-32554988becf	0	0.24226	20191102-hjk-jacque-Pafs-0pt5mgml-DSBU-A12_20191103141423.mgf	539	GKPSTHNIFGSAQTVNTATYSIIK	VLHNSSLLLDDFQDNSPLRR	TRUE	FALSE	15.6635	K2	S16	1	33	17.2842	>sp|A2PZA5|FC1_PHOAM	>sp|A2PZA5|FC1_PHOAM	486	480	GKPSTHNIFGSAQTVNTATYSIIK-VLHNSSLLLDDFQDNSPLRR-a2-b16	1
104	728.059	6	4363.32	4363.31	0.571373	[GKPSTHNIFGSAQTVNTATYSIIK]	>sp|A2PZA5|FC1_PHOAM Fusicoccadiene synthase OS=Phomopsis amygdali OX=1214568 GN=PaFS PE=1 SV=1	485	508	[WSLALIHMIHKQR]	>sp|A2PZA5|FC1_PHOAM Fusicoccadiene synthase OS=Phomopsis amygdali OX=1214568 GN=PaFS PE=1 SV=1	630	642	11299~20191102-hjk-jacque-Pafs-0pt5mgml-DSBU-A10	FALSE	3767	0	3443.77	NA	K2	K11	e825a27f-3f6b-494d-84d7-4e52d4bcc375	0	NA	1	43.5445	15.6395	122.008	fd5464b0-27a7-4eae-9bba-5214bcdb419b	0	0.852728	20191102-hjk-jacque-Pafs-0pt5mgml-DSBU-A10.mgf	22	GKPSTHNIFGSAQTVNTATYSIIK	WSLALIHMIHKQR	TRUE	TRUE	104.04	K2	K11	1	34	32.6162	>sp|A2PZA5|FC1_PHOAM	>sp|A2PZA5|FC1_PHOAM	486	640	GKPSTHNIFGSAQTVNTATYSIIK-WSLALIHMIHKQR-a2-b11	3
199	555.291	4	2218.14	2218.14	1.46971	[TKIQSBLHR]	>sp|A2PZA5|FC1_PHOAM Fusicoccadiene synthase OS=Phomopsis amygdali OX=1214568 GN=PaFS PE=1 SV=1	584	592	[FVEVGSSR]	>sp|A2PZA5|FC1_PHOAM Fusicoccadiene synthase OS=Phomopsis amygdali OX=1214568 GN=PaFS PE=1 SV=1	165	172	4986~20191102-hjk-jacque-Pafs-0pt5mgml-DSBU-B01_20191103160229	FALSE	394	0	1533.03	NA	K2	S7	9bc0a32c-4c03-436e-a85a-f32a74187032	0	NA	1	66.5468	39.3931	253.462	f45a6f8a-eacf-470b-b92d-be70013d6fb4	0	0.787257	20191102-hjk-jacque-Pafs-0pt5mgml-DSBU-B01_20191103160229.mgf	794	TKIQSBLHR	FVEVGSSR	TRUE	FALSE	199.54	K2	S7	1	50	67.7574	>sp|A2PZA5|FC1_PHOAM	>sp|A2PZA5|FC1_PHOAM	585	171	TKIQSBLHR-FVEVGSSR-a2-b7	6
50	408.63	5	2039.12	2039.12	0.780376	[TKIQSBLHR]	>sp|A2PZA5|FC1_PHOAM Fusicoccadiene synthase OS=Phomopsis amygdali OX=1214568 GN=PaFS PE=1 SV=1	584	592	[IKDAVR]	>sp|A2PZA5|FC1_PHOAM Fusicoccadiene synthase OS=Phomopsis amygdali OX=1214568 GN=PaFS PE=1 SV=1	459	464	4066~20191102-hjk-jacque-Pafs-0pt5mgml-DSBU-B01	FALSE	133	0	1278.14	NA	S5	K2	7566f515-ca23-4550-a2c5-b2e30485a9ce	0	NA	1	52.634	21.4721	179.628	bd46290d-94af-4ba4-bf5b-05eae2370f10	0	0.279622	20191102-hjk-jacque-Pafs-0pt5mgml-DSBU-B01.mgf	709	TKIQSBLHR	IKDAVR	TRUE	TRUE	56.6173	K2	K2	1	21	48.0196	>sp|A2PZA5|FC1_PHOAM	>sp|A2PZA5|FC1_PHOAM	585	460	TKIQSBLHR-IKDAVR-a2-b2	4
92	494.06	5	2466.27	2466.27	-0.208152	[TKIQSBLHR]	>sp|A2PZA5|FC1_PHOAM Fusicoccadiene synthase OS=Phomopsis amygdali OX=1214568 GN=PaFS PE=1 SV=1	584	592	[KHGGMTLEQK]	>sp|A2PZA5|FC1_PHOAM Fusicoccadiene synthase OS=Phomopsis amygdali OX=1214568 GN=PaFS PE=1 SV=1	656	665	3798~20191102-hjk-jacque-Pafs-0pt5mgml-DSBU-A12_20191103141423	FALSE	87	0	1254.85	NA	S5	K1	52d0ef16-f0bc-4695-9a8a-90e02a32b60d	0	NA	1	57.662	14.4897	119.052	87af18c9-2336-49ea-aac3-8eae23b934b0	0	0.780482	20191102-hjk-jacque-Pafs-0pt5mgml-DSBU-A12_20191103141423.mgf	578	TKIQSBLHR	KHGGMTLEQK	TRUE	TRUE	114.639	K2	K1	1	25	31.8258	>sp|A2PZA5|FC1_PHOAM	>sp|A2PZA5|FC1_PHOAM	585	656	TKIQSBLHR-KHGGMTLEQK-a2-b1	4
202	600.841	4	2400.34	2400.34	0.287146	[TKIQSBLHR]	>sp|A2PZA5|FC1_PHOAM Fusicoccadiene synthase OS=Phomopsis amygdali OX=1214568 GN=PaFS PE=1 SV=1	584	592	[KLIVEYVAK]	>sp|A2PZA5|FC1_PHOAM Fusicoccadiene synthase OS=Phomopsis amygdali OX=1214568 GN=PaFS PE=1 SV=1	276	284	6696~20191102-hjk-jacque-Pafs-0pt5mgml-DSBU-A11	FALSE	675	0	2124.12	NA	S5	K1	f68254ce-04da-48ef-b264-a693daad46be	0	NA	1	71.3867	49.7782	251.216	677faa4c-6403-436c-b6d6-3e9933e212fd	0	0.806809	20191102-hjk-jacque-Pafs-0pt5mgml-DSBU-A11.mgf	294	TKIQSBLHR	KLIVEYVAK	TRUE	TRUE	214.092	K2	K1	1	24	67.157	>sp|A2PZA5|FC1_PHOAM	>sp|A2PZA5|FC1_PHOAM	585	276	TKIQSBLHR-KLIVEYVAK-a2-b1	12
88	402.408	5	2008.01	2008.01	-0.533836	[TKIQSBLHR]	>sp|A2PZA5|FC1_PHOAM Fusicoccadiene synthase OS=Phomopsis amygdali OX=1214568 GN=PaFS PE=1 SV=1	584	592	[QHETR]	>sp|A2PZA5|FC1_PHOAM Fusicoccadiene synthase OS=Phomopsis amygdali OX=1214568 GN=PaFS PE=1 SV=1	173	177	2357~20191102-hjk-jacque-Pafs-0pt5mgml-DSBU-B01	FALSE	25	0	806.329	NA	K2	T4	a96e39c5-e231-41ad-a7f8-3d3557997849	0	NA	1	78.8159	18.8139	155.1	5600c886-0f16-49e9-903d-52a62f78ce2a	0	0.573115	20191102-hjk-jacque-Pafs-0pt5mgml-DSBU-B01.mgf	697	TKIQSBLHR	QHETR	TRUE	FALSE	88.8898	K2	T4	1	100	41.4624	>sp|A2PZA5|FC1_PHOAM	>sp|A2PZA5|FC1_PHOAM	585	176	TKIQSBLHR-QHETR-a2-b4	3
182	487.656	5	2434.25	2434.25	0.688791	[TKIQSBLHR]	>sp|A2PZA5|FC1_PHOAM Fusicoccadiene synthase OS=Phomopsis amygdali OX=1214568 GN=PaFS PE=1 SV=1	584	592	[SKFTTLEDR]	>sp|A2PZA5|FC1_PHOAM Fusicoccadiene synthase OS=Phomopsis amygdali OX=1214568 GN=PaFS PE=1 SV=1	28	36	5681~20191102-hjk-jacque-Pafs-0pt5mgml-DSBU-A12_20191103141423	FALSE	990	0	1835.66	NA	S5	K2	227fa385-4019-4e08-b555-cc60de8a8fe7	0	NA	1	51.5264	48.5503	242.686	85439b51-2233-4485-aea3-04df50bce2e1	0	0.750714	20191102-hjk-jacque-Pafs-0pt5mgml-DSBU-A12_20191103141423.mgf	617	TKIQSBLHR	SKFTTLEDR	TRUE	TRUE	190.067	K2	S1	1	16	64.8767	>sp|A2PZA5|FC1_PHOAM	>sp|A2PZA5|FC1_PHOAM	585	28	TKIQSBLHR-SKFTTLEDR-a2-b1	13
169	580.303	4	2318.19	2318.19	2.17206	[TKIQSBLHR]	>sp|A2PZA5|FC1_PHOAM Fusicoccadiene synthase OS=Phomopsis amygdali OX=1214568 GN=PaFS PE=1 SV=1	584	592	[TTMKSWAR]	>sp|A2PZA5|FC1_PHOAM Fusicoccadiene synthase OS=Phomopsis amygdali OX=1214568 GN=PaFS PE=1 SV=1	157	164	5631~20191102-hjk-jacque-Pafs-0pt5mgml-DSBU-B01	FALSE	470	0	1701.65	NA	S5	K4	dfca95d9-88cd-40e4-b2ff-ac3a3b5bfd01	0	NA	1	72.8252	49.6687	244.037	31587c90-0a04-44a7-a36b-e5af2341dece	0	0.693034	20191102-hjk-jacque-Pafs-0pt5mgml-DSBU-B01.mgf	723	TKIQSBLHR	TTMKSWAR	TRUE	TRUE	177.588	K2	K4	1	16	65.2379	>sp|A2PZA5|FC1_PHOAM	>sp|A2PZA5|FC1_PHOAM	585	160	TKIQSBLHR-TTMKSWAR-a2-b4	11
130	436.646	5	2179.2	2179.2	0.372467	[TKIQSBLHR]	>sp|A2PZA5|FC1_PHOAM Fusicoccadiene synthase OS=Phomopsis amygdali OX=1214568 GN=PaFS PE=1 SV=1	584	592	[VPDVKVGK]	>sp|A2PZA5|FC1_PHOAM Fusicoccadiene synthase OS=Phomopsis amygdali OX=1214568 GN=PaFS PE=1 SV=1	451	458	4522~20191102-hjk-jacque-Pafs-0pt5mgml-DSBU-A12_20191103141423	FALSE	267	0	1481.32	NA	S5	K5	ef288454-6368-434f-8169-4df9114daf34	0	NA	1	77.9279	38.6427	177.628	98b1637e-c5cc-4394-9b30-f59c9f949197	0	0.735148	20191102-hjk-jacque-Pafs-0pt5mgml-DSBU-A12_20191103141423.mgf	589	TKIQSBLHR	VPDVKVGK	TRUE	TRUE	154.353	T1	K5	0	4	47.485	>sp|A2PZA5|FC1_PHOAM	>sp|A2PZA5|FC1_PHOAM	584	455	TKIQSBLHR-VPDVKVGK-a1-b5	3
179	688.08	4	2749.3	2749.29	1.89873	[QKGFBEDLDEGK]	>sp|A2PZA5|FC1_PHOAM Fusicoccadiene synthase OS=Phomopsis amygdali OX=1214568 GN=PaFS PE=1 SV=1	618	629	[KHGGMTLEQK]	>sp|A2PZA5|FC1_PHOAM Fusicoccadiene synthase OS=Phomopsis amygdali OX=1214568 GN=PaFS PE=1 SV=1	656	665	5155~20191102-hjk-jacque-Pafs-0pt5mgml-DSBU-A12_20191103141423	FALSE	609	0	1673.49	NA	K2	K1	2ca91d8d-0621-4ff2-9ff5-c867ad4a7ac9	0	NA	1	63.4608	40.0364	223.836	f5ca41a0-389f-4472-acb3-25d0e6d1ba8e	0	0.802043	20191102-hjk-jacque-Pafs-0pt5mgml-DSBU-A12_20191103141423.mgf	598	QKGFBEDLDEGK	KHGGMTLEQK	TRUE	TRUE	179.526	K2	K1	1	90	59.8375	>sp|A2PZA5|FC1_PHOAM	>sp|A2PZA5|FC1_PHOAM	619	656	QKGFBEDLDEGK-KHGGMTLEQK-a2-b1	5
51	919.804	6	5513.79	5513.77	3.00048	[GFBEDLDEGKWSLALIHMIHKQR]	>sp|A2PZA5|FC1_PHOAM Fusicoccadiene synthase OS=Phomopsis amygdali OX=1214568 GN=PaFS PE=1 SV=1	620	642	[GKPSTHNIFGSAQTVNTATYSIIK]	>sp|A2PZA5|FC1_PHOAM Fusicoccadiene synthase OS=Phomopsis amygdali OX=1214568 GN=PaFS PE=1 SV=1	485	508	12666~20191102-hjk-jacque-Pafs-0pt5mgml-DSBU-A10	FALSE	4731	0	3897.7	NA	K21	K2	50bda1fb-98f3-4b86-a338-f4e0cfa7dbc4	0	NA	1	16.053	51.3863	69.4099	b20265e6-8432-4614-8ba9-134e74e741a1	0	0.739196	20191102-hjk-jacque-Pafs-0pt5mgml-DSBU-A10.mgf	35	GFBEDLDEGKWSLALIHMIHKQR	GKPSTHNIFGSAQTVNTATYSIIK	TRUE	TRUE	51.3076	K21	K2	1	22	18.5552	>sp|A2PZA5|FC1_PHOAM	>sp|A2PZA5|FC1_PHOAM	640	486	GFBEDLDEGKWSLALIHMIHKQR-GKPSTHNIFGSAQTVNTATYSIIK-a21-b2	1
29	551.686	5	2754.4	2754.4	-0.0543457	[SHmALLNVLSTGR]	>sp|A2PZA5|FC1_PHOAM Fusicoccadiene synthase OS=Phomopsis amygdali OX=1214568 GN=PaFS PE=1 SV=1	643	655	[KHGGmTLEQK]	>sp|A2PZA5|FC1_PHOAM Fusicoccadiene synthase OS=Phomopsis amygdali OX=1214568 GN=PaFS PE=1 SV=1	656	665	5405~20191102-hjk-jacque-Pafs-0pt5mgml-DSBU-A11_20191103122619	FALSE	475	0	1743.11	NA	T11	K1	d40233a9-eb06-4bc6-9369-283858bd136d	0	NA	1	51.4437	5.00319	77.0268	b6347018-77cb-48ba-911c-b7ecb60393e1	0	0.38004	20191102-hjk-jacque-Pafs-0pt5mgml-DSBU-A11_20191103122619.mgf	381	SHmALLNVLSTGR	KHGGmTLEQK	FALSE	TRUE	29.2732	T11	K1	0	47	20.5914	>sp|A2PZA5|FC1_PHOAM	>sp|A2PZA5|FC1_PHOAM	653	656	SHmALLNVLSTGR-KHGGmTLEQK-a11-b1	1
170	548.488	5	2738.41	2738.41	0.644513	[SHmALLNVLSTGR]	>sp|A2PZA5|FC1_PHOAM Fusicoccadiene synthase OS=Phomopsis amygdali OX=1214568 GN=PaFS PE=1 SV=1	643	655	[KHGGMTLEQK]	>sp|A2PZA5|FC1_PHOAM Fusicoccadiene synthase OS=Phomopsis amygdali OX=1214568 GN=PaFS PE=1 SV=1	656	665	6635~20191102-hjk-jacque-Pafs-0pt5mgml-DSBU-A11	FALSE	672	0	2104.58	NA	T11	K1	b97b6b5e-2135-47d5-b607-3f99664dbbb9	0	NA	1	72.3589	65.3898	219.581	7bf38221-721d-4e67-a17a-4b45dfd9f30b	0	0.776486	20191102-hjk-jacque-Pafs-0pt5mgml-DSBU-A11.mgf	292	SHmALLNVLSTGR	KHGGMTLEQK	FALSE	TRUE	170.501	T11	K1	0	47	58.7	>sp|A2PZA5|FC1_PHOAM	>sp|A2PZA5|FC1_PHOAM	653	656	SHmALLNVLSTGR-KHGGMTLEQK-a11-b1	7
56	548.488	5	2738.41	2738.41	0.754065	[SHMALLNVLSTGR]	>sp|A2PZA5|FC1_PHOAM Fusicoccadiene synthase OS=Phomopsis amygdali OX=1214568 GN=PaFS PE=1 SV=1	643	655	[KHGGmTLEQK]	>sp|A2PZA5|FC1_PHOAM Fusicoccadiene synthase OS=Phomopsis amygdali OX=1214568 GN=PaFS PE=1 SV=1	656	665	7802~20191102-hjk-jacque-Pafs-0pt5mgml-DSBU-A10	FALSE	106	0	2299.56	NA	T11	K1	5774c0ee-8af8-447f-9ddb-8742f52396c9	0	NA	1	86.5388	8.05316	122.992	a33571e5-c579-4925-bbdd-1d22a9546326	0	0.462051	20191102-hjk-jacque-Pafs-0pt5mgml-DSBU-A10.mgf	56	SHMALLNVLSTGR	KHGGmTLEQK	FALSE	TRUE	56.8285	T11	K1	0	47	32.8791	>sp|A2PZA5|FC1_PHOAM	>sp|A2PZA5|FC1_PHOAM	653	656	SHMALLNVLSTGR-KHGGmTLEQK-a11-b1	8
198	545.289	5	2722.42	2722.41	1.02099	[SHMALLNVLSTGR]	>sp|A2PZA5|FC1_PHOAM Fusicoccadiene synthase OS=Phomopsis amygdali OX=1214568 GN=PaFS PE=1 SV=1	643	655	[KHGGMTLEQK]	>sp|A2PZA5|FC1_PHOAM Fusicoccadiene synthase OS=Phomopsis amygdali OX=1214568 GN=PaFS PE=1 SV=1	656	665	7349~20191102-hjk-jacque-Pafs-0pt5mgml-DSBU-A11_20191103122619	FALSE	2388	0	2339.97	NA	S10	K1	8560c52b-536d-475a-9521-8a4f1043bf82	0	NA	1	127.816	73.499	256.688	ccad8a8a-d094-42b9-9300-6c3344ab392f	0	0.774464	20191102-hjk-jacque-Pafs-0pt5mgml-DSBU-A11_20191103122619.mgf	404	SHMALLNVLSTGR	KHGGMTLEQK	FALSE	TRUE	198.795	S10	K1	0	73	68.6197	>sp|A2PZA5|FC1_PHOAM	>sp|A2PZA5|FC1_PHOAM	652	656	SHMALLNVLSTGR-KHGGMTLEQK-a10-b1	27
69	621.814	4	2484.23	2484.23	0.506079	[KHGGmTLEQK]	>sp|A2PZA5|FC1_PHOAM Fusicoccadiene synthase OS=Phomopsis amygdali OX=1214568 GN=PaFS PE=1 SV=1	656	665	[KHGGmTLEQK]	>sp|A2PZA5|FC1_PHOAM Fusicoccadiene synthase OS=Phomopsis amygdali OX=1214568 GN=PaFS PE=1 SV=1	656	665	1624~20191102-hjk-jacque-Pafs-0pt5mgml-DSBU-A12_20191103141423	FALSE	4	0	604.797	NA	K1	K1	8657eaf7-8f77-4e5f-a56d-1138bc44e86a	0	NA	1	14.1492	14.1492	112.539	2a2a2a06-71a8-4ec4-8d34-9b42aa0e54c4	0	0.621515	20191102-hjk-jacque-Pafs-0pt5mgml-DSBU-A12_20191103141423.mgf	560	KHGGmTLEQK	KHGGmTLEQK	TRUE	TRUE	69.9447	K1	K1	1	83	30.0848	>sp|A2PZA5|FC1_PHOAM	>sp|A2PZA5|FC1_PHOAM	656	656	KHGGmTLEQK-KHGGmTLEQK-a1-b1	4
212	494.453	5	2468.24	2468.24	-0.0990747	[KHGGmTLEQK]	>sp|A2PZA5|FC1_PHOAM Fusicoccadiene synthase OS=Phomopsis amygdali OX=1214568 GN=PaFS PE=1 SV=1	656	665	[KHGGMTLEQK]	>sp|A2PZA5|FC1_PHOAM Fusicoccadiene synthase OS=Phomopsis amygdali OX=1214568 GN=PaFS PE=1 SV=1	656	665	2258~20191102-hjk-jacque-Pafs-0pt5mgml-DSBU-A12_20191103141423	FALSE	8	0	790.293	NA	K1	K1	6e1106ba-01c0-4bfb-b249-5ab9b79d0215	0	NA	1	81.6387	100.514	291.092	e8ba64eb-d97c-4674-a452-95fc1308ccfb	0	0.729658	20191102-hjk-jacque-Pafs-0pt5mgml-DSBU-A12_20191103141423.mgf	561	KHGGmTLEQK	KHGGMTLEQK	TRUE	TRUE	212.398	K1	K1	1	83	77.817	>sp|A2PZA5|FC1_PHOAM	>sp|A2PZA5|FC1_PHOAM	656	656	KHGGmTLEQK-KHGGMTLEQK-a1-b1	16
280	491.255	5	2452.25	2452.24	1.27234	[KHGGMTLEQK]	>sp|A2PZA5|FC1_PHOAM Fusicoccadiene synthase OS=Phomopsis amygdali OX=1214568 GN=PaFS PE=1 SV=1	656	665	[KHGGMTLEQK]	>sp|A2PZA5|FC1_PHOAM Fusicoccadiene synthase OS=Phomopsis amygdali OX=1214568 GN=PaFS PE=1 SV=1	656	665	3427~20191102-hjk-jacque-Pafs-0pt5mgml-DSBU-B01	FALSE	93	0	1099.83	NA	K1	K1	158a1780-dcbb-4aa4-b485-84f7cdeecdc3	0	NA	1	143.935	143.935	374.073	a491591e-2c82-4d8b-a739-186f60e92311	0	0.751082	20191102-hjk-jacque-Pafs-0pt5mgml-DSBU-B01.mgf	704	KHGGMTLEQK	KHGGMTLEQK	TRUE	TRUE	280.959	K1	K1	1	83	100	>sp|A2PZA5|FC1_PHOAM	>sp|A2PZA5|FC1_PHOAM	656	656	KHGGMTLEQK-KHGGMTLEQK-a1-b1	22
95	734.377	5	3667.85	3667.85	2.27674	[HGGMTLEQKQFVLDIIEEEK]	>sp|A2PZA5|FC1_PHOAM Fusicoccadiene synthase OS=Phomopsis amygdali OX=1214568 GN=PaFS PE=1 SV=1	657	676	[KHGGMTLEQK]	>sp|A2PZA5|FC1_PHOAM Fusicoccadiene synthase OS=Phomopsis amygdali OX=1214568 GN=PaFS PE=1 SV=1	656	665	11079~20191102-hjk-jacque-Pafs-0pt5mgml-DSBU-A10	FALSE	3537	0	3369.19	NA	T5	K1	29a360b4-c9fb-4331-884a-7645b3234699	0	NA	1	128.239	12.9117	169.797	48af9ce6-a60c-4f61-b819-2a190aa8d061	0	0.564227	20191102-hjk-jacque-Pafs-0pt5mgml-DSBU-A10.mgf	17	HGGMTLEQKQFVLDIIEEEK	KHGGMTLEQK	TRUE	TRUE	95.804	T5	K1	0	73	45.3914	>sp|A2PZA5|FC1_PHOAM	>sp|A2PZA5|FC1_PHOAM	661	656	HGGMTLEQKQFVLDIIEEEK-KHGGMTLEQK-a5-b1	1
197	923.732	4	3691.91	3691.9	1.83741	[QFVLDIIEEEKSLDYTR]	>sp|A2PZA5|FC1_PHOAM Fusicoccadiene synthase OS=Phomopsis amygdali OX=1214568 GN=PaFS PE=1 SV=1	666	682	[SHMALLNVLSTGR]	>sp|A2PZA5|FC1_PHOAM Fusicoccadiene synthase OS=Phomopsis amygdali OX=1214568 GN=PaFS PE=1 SV=1	643	655	14073~20191102-hjk-jacque-Pafs-0pt5mgml-DSBU-A11_20191103122619	FALSE	9883	0	4323.3	NA	K11	S1	1eb12ba3-1d87-435a-a7b2-97ca02df8eab	0	NA	1	138.556	106.667	263.399	e2df3169-0b20-4b52-8eb0-4835b99d7e58	0	0.748682	20191102-hjk-jacque-Pafs-0pt5mgml-DSBU-A11_20191103122619.mgf	351	QFVLDIIEEEKSLDYTR	SHMALLNVLSTGR	TRUE	FALSE	197.202	K11	S1	1	83	70.4137	>sp|A2PZA5|FC1_PHOAM	>sp|A2PZA5|FC1_PHOAM	676	643	QFVLDIIEEEKSLDYTR-SHMALLNVLSTGR-a11-b1	1
165	786.021	5	3926.07	3926.06	2.92655	[QFVLDIIEEEKSLDYTR]	>sp|A2PZA5|FC1_PHOAM Fusicoccadiene synthase OS=Phomopsis amygdali OX=1214568 GN=PaFS PE=1 SV=1	666	682	[WSLALIHMIHKQR]	>sp|A2PZA5|FC1_PHOAM Fusicoccadiene synthase OS=Phomopsis amygdali OX=1214568 GN=PaFS PE=1 SV=1	630	642	13575~20191102-hjk-jacque-Pafs-0pt5mgml-DSBU-A11	FALSE	8475	0	4137.15	NA	K11	K11	1881cd07-f554-4829-bc74-00fb2452f77b	0	NA	1	199.843	113.298	207.102	1a1393b5-3d9a-4b40-8685-aa9b0a1edb9b	0	0.801167	20191102-hjk-jacque-Pafs-0pt5mgml-DSBU-A11.mgf	253	QFVLDIIEEEKSLDYTR	WSLALIHMIHKQR	TRUE	TRUE	165.923	K11	K11	1	24	55.3641	>sp|A2PZA5|FC1_PHOAM	>sp|A2PZA5|FC1_PHOAM	676	640	QFVLDIIEEEKSLDYTR-WSLALIHMIHKQR-a11-b11	1
