# Supplementary material for: Structural insight on assembly-line catalysis in terpene biosynthesis
Source: Nat Commun. 2021 Jun 9;12:3487. doi: 10.1038/s41467-021-23589-9 (PMC8190136; doi:10.1038/s41467-021-23589-9)
Supplement: Supplementary file 5 — Source Data [file 41467_2021_23589_MOESM5_ESM.xlsx]

## Sheet: Fig_1 prenyltransferase
												Conversion		0.0000054976 AU nM-1							Conversion		0.0000054976 AU nM-1							Conversion		0.0000054976 AU nM-1							Conversion		0.0000054976 AU nM-1							Conversion
Negative Control								[DMAPP]	10	μM							[DMAPP]	25	μM							[DMAPP]	50	μM							[DMAPP]	75	μM							[DMAPP]	100	μM
	Absorbance (AU)								Absorbance (AU)						Normalized rate (nM/s)			Absorbance (AU)						Normalized rate (nM/s)			Absorbance (AU)						Normalized rate (nM/s)			Absorbance (AU)						Normalized rate (nM/s)			Absorbance (AU)
Time (s)	Trial 1	Trial 2	Trial 3		Rate (AU/s)	Rate (nM/s)		Time (s)	Trial 1	Trial 2	Trial 3		Rate (AU/s)	Rate (nM/s)			Time (s)	Trial 1	Trial 2	Trial 3		Rate (AU/s)	Rate (nM/s)			Time (s)	Trial 1	Trial 2	Trial 3		Rate (AU/s)	Rate (nM/s)			Time (s)	Trial 1	Trial 2	Trial 3		Rate (AU/s)	Rate (nM/s)			Time (s)	Trial 1	Trial 2	Trial 3		Rate (AU/s)
10	0.2224	0.2501	0.2458	1	1.858e-06	0.337966		10	0.3113	0.2664	0.2556	1	2.341e-06	0.425822	0.0878565		10	0.2756	0.2707	0.2684	1	2.533e-06	0.460747	0.122781		10	0.2771	0.2734	0.2729	1	4.161e-06	0.756876	0.41891		10	0.2834	0.2748	0.222	1	3.522e-06	0.640643	0.302678		10	0.2922	0.2833	0.2763	1	5.199e-06
20	0.2239	0.2521	0.2434	2	5.55e-07	0.100953		20	0.3118	0.2669	0.2556	2	1.097e-06	0.199542	-0.138424		20	0.2772	0.2707	0.2672	2	1.83e-06	0.332873	-0.00509313		20	0.2745	0.2722	0.2736	2	3.034e-06	0.551877	0.213912		20	0.2832	0.2765	0.2216	2	4.381e-06	0.796893	0.458928		20	0.2938	0.2817	0.2788	2	5.442e-06
30	0.222	0.2508	0.2422	3	1.29e-06	0.234648		30	0.3125	0.2697	0.255	3	1.658e-06	0.301586	-0.0363795		30	0.2764	0.2691	0.2708	3	1.884e-06	0.342695	0.00472934		30	0.2765	0.2728	0.2768	3	2.95e-06	0.536598	0.198632		30	0.2844	0.2738	0.2247	3	3.219e-06	0.585528	0.247563		30	0.2946	0.2821	0.2811	3	5.235e-06
40	0.222	0.2479	0.2406		Normalized rates reflect subtraction of background			40	0.3153	0.2712	0.2561	Average			-0.0289823		40	0.2764	0.2705	0.2679	Average			0.0408057		40	0.2781	0.273	0.2726	Average			0.277151		40	0.2831	0.2747	0.2236	Average			0.336389		40	0.2951	0.2805	0.2797	Average
50	0.2236	0.248	0.2418					50	0.311	0.2708	0.2556	Std Dev			0.113321		50	0.275	0.2716	0.2696	Std Dev			0.0711623		50	0.2746	0.2724	0.2707	Std Dev			0.123004		50	0.282	0.2752	0.2258	Std Dev			0.109641		50	0.2963	0.282	0.2784	Std Dev
60	0.2205	0.2485	0.2388					60	0.31	0.2689	0.2537						60	0.2777	0.2685	0.2691						60	0.2777	0.2717	0.2722						60	0.2815	0.2738	0.2241						60	0.295	0.2797	0.2802
70	0.2236	0.2485	0.2426					70	0.3139	0.2662	0.254						70	0.2793	0.2705	0.2684						70	0.2794	0.2712	0.2747						70	0.2839	0.2741	0.224						70	0.2944	0.2819	0.2804
80	0.2216	0.248	0.243					80	0.3106	0.2671	0.2572						80	0.2772	0.2726	0.2704						80	0.2748	0.2744	0.2723						80	0.2842	0.277	0.2233						80	0.2952	0.2833	0.2763
90	0.2228	0.2485	0.2402					90	0.3137	0.2661	0.2525						90	0.2768	0.2716	0.2696						90	0.2773	0.2715	0.2742						90	0.2835	0.2739	0.2232						90	0.295	0.2818	0.2797
100	0.2237	0.2469	0.2435					100	0.312	0.2685	0.2524						100	0.2762	0.2697	0.2683						100	0.2732	0.2698	0.2736						100	0.2813	0.2735	0.2243						100	0.2952	0.2808	0.2807
110	0.2224	0.2498	0.2419					110	0.3155	0.2709	0.2556						110	0.2749	0.2709	0.2699						110	0.2756	0.2709	0.2757						110	0.2831	0.2742	0.225						110	0.2962	0.2823	0.28
120	0.2245	0.2491	0.2401					120	0.3122	0.2674	0.2543						120	0.2763	0.2695	0.2697						120	0.2776	0.2728	0.2748						120	0.285	0.2762	0.2249						120	0.2958	0.2821	0.28
130	0.2229	0.2481	0.2407					130	0.314	0.2651	0.2533						130	0.2764	0.2711	0.2673						130	0.2751	0.2709	0.2747						130	0.2819	0.2743	0.2227						130	0.2955	0.2802	0.2791
140	0.2212	0.2448	0.2404					140	0.3138	0.2653	0.2539						140	0.2758	0.2702	0.27						140	0.2762	0.2724	0.2713						140	0.286	0.2754	0.2234						140	0.2951	0.2826	0.2794
150	0.2212	0.2467	0.2406					150	0.3104	0.2659	0.254						150	0.2759	0.2717	0.2709						150	0.2789	0.2725	0.2735						150	0.2834	0.2765	0.2228						150	0.2945	0.2829	0.2815
160	0.2202	0.2494	0.2385					160	0.3135	0.2678	0.2546						160	0.2787	0.2706	0.2704						160	0.2797	0.2736	0.2743						160	0.2847	0.2747	0.2234						160	0.2945	0.2824	0.2809
170	0.2235	0.2442	0.2421					170	0.314	0.272	0.2556						170	0.2743	0.272	0.2675						170	0.2782	0.2738	0.2754						170	0.2847	0.2754	0.2231						170	0.2978	0.2828	0.2809
180	0.2225	0.2477	0.2392					180	0.3139	0.2701	0.2546						180	0.2776	0.2708	0.27						180	0.2783	0.2733	0.2748						180	0.2828	0.2742	0.2229						180	0.2963	0.2817	0.2803
190	0.222	0.2475	0.2427					190	0.3132	0.2705	0.2554						190	0.2789	0.2725	0.2679						190	0.2799	0.27	0.2731						190	0.2853	0.2747	0.2232						190	0.2942	0.2818	0.2788
200	0.2235	0.248	0.2423					200	0.3135	0.2701	0.2568						200	0.2782	0.2728	0.2694						200	0.2795	0.2718	0.2715						200	0.2849	0.2769	0.2262						200	0.295	0.284	0.2785
210	0.2229	0.2477	0.2394					210	0.3122	0.2668	0.255						210	0.2763	0.2729	0.2688						210	0.2786	0.2725	0.2761						210	0.2851	0.2751	0.2222						210	0.2968	0.2832	0.2806
220	0.2215	0.2476	0.2457					220	0.3163	0.2671	0.2569						220	0.2778	0.272	0.2698						220	0.2791	0.2731	0.2732						220	0.2838	0.2771	0.2219						220	0.2958	0.2827	0.2791
230	0.2245	0.2514	0.2417					230	0.3105	0.2661	0.2543						230	0.2747	0.2718	0.2691						230	0.2744	0.2727	0.2763						230	0.284	0.2759	0.2223						230	0.295	0.2827	0.2799
240	0.222	0.2485	0.2424					240	0.3137	0.265	0.2543						240	0.278	0.2717	0.2695						240	0.2761	0.2717	0.2762						240	0.2839	0.276	0.2246						240	0.2939	0.2812	0.2816
250	0.2235	0.2491	0.2416					250	0.314	0.2666	0.2542						250	0.2756	0.2713	0.269						250	0.2785	0.2707	0.2735						250	0.2824	0.2764	0.2229						250	0.2946	0.2819	0.2802
260	0.2223	0.2491	0.2427					260	0.312	0.2697	0.2545						260	0.2769	0.2732	0.2717						260	0.2763	0.2742	0.2739						260	0.2851	0.2763	0.2237						260	0.2959	0.2829	0.2816
270	0.2223	0.247	0.2419					270	0.3121	0.2701	0.2554						270	0.276	0.2712	0.2712						270	0.2778	0.2718	0.2748						270	0.283	0.2756	0.2249						270	0.2966	0.282	0.2824
280	0.2241	0.2482	0.2442					280	0.3143	0.2686	0.2526						280	0.2762	0.2716	0.2715						280	0.2779	0.2743	0.2738						280	0.2843	0.2783	0.223						280	0.2962	0.283	0.2813
290	0.2227	0.2501	0.2429					290	0.3119	0.2703	0.257						290	0.2774	0.2738	0.2706						290	0.2788	0.2742	0.2744						290	0.2848	0.2764	0.2231						290	0.2962	0.2844	0.2807
300	0.2216	0.2495	0.2438					300	0.317	0.266	0.2537						300	0.2783	0.2732	0.2692						300	0.2774	0.2716	0.2757						300	0.2854	0.2754	0.2218						300	0.2962	0.2831	0.2833
310	0.2226	0.2518	0.2421					310	0.3152	0.2654	0.2535						310	0.2772	0.2716	0.2694						310	0.278	0.2728	0.2742						310	0.286	0.2777	0.2224						310	0.2968	0.2842	0.278
320	0.2213	0.2484	0.2406					320	0.3112	0.265	0.2545						320	0.2773	0.2725	0.2694						320	0.2787	0.2732	0.2763						320	0.2847	0.2796	0.2254						320	0.2976	0.2845	0.2804
330	0.2246	0.2488	0.2439					330	0.3143	0.2673	0.2545						330	0.2761	0.2726	0.2723						330	0.279	0.2732	0.2768						330	0.2849	0.2768	0.224						330	0.2957	0.2849	0.2834
340	0.2215	0.2512	0.2429					340	0.3159	0.2713	0.2569						340	0.2769	0.2711	0.2687						340	0.2783	0.2726	0.2756						340	0.2846	0.2771	0.2259						340	0.2976	0.2838	0.2831
350	0.224	0.2482	0.2421					350	0.314	0.2721	0.2575						350	0.2762	0.273	0.269						350	0.2778	0.2741	0.2763						350	0.2832	0.2793	0.2241						350	0.2949	0.2852	0.2828
360	0.2242	0.2475	0.2395					360	0.3164	0.2694	0.2538						360	0.2782	0.2703	0.2726						360	0.2787	0.2725	0.2736						360	0.2842	0.2767	0.2248						360	0.2968	0.2814	0.2807
370	0.2231	0.2478	0.2433					370	0.3148	0.2692	0.2546						370	0.2764	0.2725	0.2713						370	0.2789	0.2738	0.2728						370	0.2844	0.2772	0.2237						370	0.2956	0.2833	0.2802
380	0.2216	0.2486	0.2441					380	0.3132	0.271	0.2584						380	0.2773	0.2743	0.269						380	0.2804	0.2751	0.2767						380	0.2852	0.2781	0.2256						380	0.2967	0.2859	0.2782
390	0.2226	0.2475	0.2434					390	0.3135	0.2678	0.2579						390	0.2771	0.2721	0.2708						390	0.2811	0.2743	0.2773						390	0.2852	0.2796	0.2231						390	0.2964	0.2855	0.2811
400	0.2228	0.2496	0.2413					400	0.3182	0.2685	0.2586						400	0.2764	0.2744	0.2699						400	0.2783	0.275	0.2757						400	0.2829	0.2773	0.2259						400	0.2971	0.2856	0.281
410	0.2227	0.2484	0.2437					410	0.3157	0.2669	0.2556						410	0.2759	0.2711	0.2693						410	0.2766	0.2726	0.2751						410	0.2821	0.2799	0.2251						410	0.2969	0.2842	0.2818
420	0.2229	0.249	0.242					420	0.3141	0.2687	0.2551						420	0.2749	0.2705	0.2713						420	0.2775	0.2717	0.2764						420	0.2843	0.2768	0.223						420	0.2977	0.2833	0.2794
430	0.2222	0.2486	0.242					430	0.3169	0.2685	0.2532						430	0.2762	0.2697	0.2676						430	0.2793	0.2754	0.2756						430	0.2848	0.2759	0.2255						430	0.3029	0.2825	0.2808
440	0.2226	0.2504	0.2397					440	0.3146	0.2706	0.2561						440	0.2798	0.2711	0.2707						440	0.2816	0.275	0.2745						440	0.2855	0.2771	0.227						440	0.2963	0.2832	0.2826
450	0.2237	0.2471	0.2453					450	0.3161	0.2709	0.2561						450	0.2765	0.2728	0.2738						450	0.2789	0.2735	0.2747						450	0.2842	0.2769	0.2251						450	0.2983	0.2844	0.2817
460	0.2222	0.2484	0.2432					460	0.3187	0.2694	0.2545						460	0.2789	0.2706	0.2701						460	0.2821	0.2742	0.2756						460	0.2871	0.2787	0.2253						460	0.2959	0.2849	0.282
470	0.2213	0.2489	0.2418					470	0.3179	0.2706	0.2568						470	0.2786	0.2715	0.2728						470	0.2793	0.2748	0.2783						470	0.2848	0.2787	0.2281						470	0.2989	0.2833	0.284
480	0.2217	0.2497	0.2435					480	0.3172	0.2669	0.2532						480	0.2777	0.2728	0.2688						480	0.2796	0.2732	0.2772						480	0.2851	0.2767	0.2249						480	0.2955	0.2834	0.2831
490	0.2236	0.2473	0.24					490	0.3163	0.2648	0.2534						490	0.2779	0.2717	0.2682						490	0.2772	0.2727	0.2756						490	0.2843	0.2771	0.2258						490	0.2993	0.2852	0.2839
500	0.2224	0.2482	0.2418					500	0.3177	0.2673	0.257						500	0.2771	0.2713	0.267						500	0.278	0.2738	0.2741						500	0.2855	0.2785	0.2268						500	0.2979	0.2851	0.2799
510	0.2264	0.2486	0.244					510	0.3141	0.2666	0.2567						510	0.2776	0.2728	0.2699						510	0.2813	0.2739	0.2749						510	0.2842	0.2797	0.2273						510	0.2999	0.2851	0.2826
520	0.222	0.248	0.2436					520	0.3161	0.2675	0.2577						520	0.2771	0.2735	0.2716						520	0.2802	0.2756	0.2752						520	0.2852	0.2788	0.2254						520	0.2958	0.2869	0.2796
530	0.2228	0.2483	0.2425					530	0.3158	0.2679	0.2569						530	0.2798	0.2705	0.2683						530	0.2787	0.2753	0.2754						530	0.2865	0.2785	0.2277						530	0.2954	0.2857	0.2796
540	0.2234	0.2494	0.2433					540	0.3166	0.2673	0.2538						540	0.2776	0.2718	0.27						540	0.2799	0.2741	0.275						540	0.2855	0.2777	0.2238						540	0.3006	0.2856	0.2799
550	0.2219	0.2488	0.2436					550	0.3178	0.269	0.2547						550	0.2766	0.2719	0.273						550	0.281	0.2733	0.2752						550	0.2871	0.2785	0.2224						550	0.2972	0.2841	0.2803
560	0.2233	0.2494	0.2418					560	0.316	0.2683	0.2542						560	0.2768	0.2712	0.2701						560	0.2774	0.2737	0.2787						560	0.2859	0.2781	0.2244						560	0.2988	0.2854	0.2805
570	0.2221	0.2488	0.2399					570	0.3195	0.2682	0.2561						570	0.2766	0.2714	0.2686						570	0.2789	0.274	0.2787						570	0.283	0.2792	0.225						570	0.2981	0.2838	0.2792
580	0.2245	0.2479	0.2432					580	0.3175	0.2662	0.2558						580	0.2771	0.2716	0.2726						580	0.2792	0.274	0.2747						580	0.2848	0.2783	0.2264						580	0.2956	0.2832	0.2805
590	0.2243	0.2491	0.2428					590	0.316	0.2644	0.2544						590	0.2791	0.272	0.2727						590	0.2828	0.2735	0.2765						590	0.2869	0.2772	0.2263						590	0.2981	0.2834	0.2799
600	0.2254	0.2508	0.2428					600	0.3166	0.2656	0.2545						600	0.2778	0.2717	0.2695						600	0.2784	0.2737	0.2765						600	0.2849	0.2781	0.2248						600	0.2963	0.2842	0.2804
610	0.2246	0.2498	0.2444					610	0.3192	0.2657	0.2561						610	0.2771	0.2723	0.2706						610	0.2805	0.2763	0.2767						610	0.2849	0.2792	0.2244						610	0.299	0.2839	0.2817
620	0.2225	0.2505	0.241					620	0.3179	0.266	0.257						620	0.2787	0.2724	0.2702						620	0.2815	0.2758	0.276						620	0.2866	0.2785	0.2261						620	0.2958	0.2832	0.2834
630	0.2242	0.2487	0.244					630	0.3181	0.2648	0.2544						630	0.2785	0.2714	0.2703						630	0.2787	0.2729	0.275						630	0.286	0.2763	0.2281						630	0.2968	0.2847	0.2814
640	0.2244	0.2486	0.2446					640	0.3167	0.2662	0.2549						640	0.2767	0.2714	0.2704						640	0.2796	0.2744	0.2743						640	0.2862	0.2789	0.2277						640	0.2998	0.2843	0.2815
650	0.2238	0.2467	0.2437					650	0.3171	0.2701	0.2568						650	0.2769	0.2699	0.2703						650	0.2814	0.2748	0.2741						650	0.285	0.2799	0.2265						650	0.2972	0.2849	0.2828
660	0.2205	0.2489	0.2423					660	0.3167	0.2714	0.256						660	0.2792	0.2721	0.2713						660	0.2798	0.2752	0.2761						660	0.2881	0.2791	0.2254						660	0.2974	0.2857	0.2818
670	0.2232	0.2476	0.2429					670	0.3156	0.2692	0.2554						670	0.2765	0.2723	0.2708						670	0.2798	0.2742	0.2762						670	0.2855	0.2792	0.226						670	0.2987	0.2863	0.2823
680	0.2243	0.248	0.2451					680	0.3181	0.2694	0.2557						680	0.2787	0.2735	0.2717						680	0.2791	0.2741	0.2761						680	0.2842	0.2783	0.2262						680	0.2981	0.2856	0.2787
690	0.2232	0.2487	0.2456					690	0.3157	0.27	0.2556						690	0.2753	0.2737	0.2724						690	0.2788	0.273	0.2764						690	0.2856	0.2789	0.2268						690	0.2978	0.2854	0.28
700	0.2233	0.2495	0.2422					700	0.3197	0.2697	0.2565						700	0.278	0.2715	0.2707						700	0.2805	0.2729	0.2768						700	0.2865	0.2791	0.2262						700	0.2985	0.2861	0.2818
710	0.2235	0.2506	0.2465					710	0.3196	0.2682	0.2545						710	0.2795	0.2721	0.2704						710	0.2822	0.2747	0.2769						710	0.2874	0.2788	0.2253						710	0.2976	0.2856	0.2844
720	0.2219	0.2501	0.243					720	0.3191	0.2676	0.2568						720	0.2778	0.2723	0.2681						720	0.2796	0.2748	0.2769						720	0.288	0.2799	0.2261						720	0.2975	0.286	0.2864
730	0.2249	0.2476	0.2432					730	0.3179	0.2667	0.2563						730	0.2807	0.2732	0.2703						730	0.2799	0.2747	0.2773						730	0.2863	0.2778	0.2268						730	0.2981	0.2841	0.2817
740	0.2236	0.2492	0.2461					740	0.3183	0.2673	0.2577						740	0.2794	0.271	0.2715						740	0.279	0.2747	0.278						740	0.287	0.2793	0.2269						740	0.2972	0.2846	0.2852
750	0.2239	0.2489	0.2431					750	0.321	0.2676	0.2548						750	0.2812	0.2723	0.2724						750	0.284	0.2749	0.2773						750	0.2884	0.2775	0.2237						750	0.2953	0.2852	0.2822
760	0.224	0.249	0.241					760	0.3192	0.2682	0.2552						760	0.2778	0.2726	0.2732						760	0.2809	0.2754	0.2741						760	0.2874	0.2784	0.2259						760	0.2973	0.2874	0.2823
770	0.2224	0.2476	0.2445					770	0.3162	0.2725	0.2592						770	0.2791	0.2734	0.2709						770	0.2814	0.2753	0.2737						770	0.2861	0.2802	0.2276						770	0.2972	0.2894	0.2795
780	0.2232	0.2489	0.2447					780	0.3153	0.2694	0.2569						780	0.2778	0.2713	0.2707						780	0.28	0.2751	0.2756						780	0.2868	0.2782	0.2258						780	0.3003	0.2851	0.2827
790	0.223	0.2491	0.2436					790	0.3182	0.2702	0.2567						790	0.2803	0.2742	0.2722						790	0.281	0.2758	0.2758						790	0.2859	0.2807	0.226						790	0.2976	0.2886	0.2805
800	0.2208	0.2473	0.2445					800	0.32	0.2711	0.2584						800	0.2781	0.2725	0.2729						800	0.2798	0.2753	0.2799						800	0.2872	0.2795	0.226						800	0.2987	0.2865	0.2835
810	0.2246	0.2455	0.2435					810	0.32	0.2675	0.2552						810	0.2783	0.2731	0.2704						810	0.2821	0.2735	0.274						810	0.2881	0.2782	0.2262						810	0.2979	0.2861	0.2802
820	0.2227	0.2487	0.2431					820	0.317	0.2664	0.2546						820	0.2818	0.2696	0.2717						820	0.2822	0.2727	0.2753						820	0.2893	0.2786	0.2278						820	0.2963	0.285	0.2858
830	0.225	0.2467	0.2441					830	0.3172	0.2659	0.2554						830	0.2811	0.271	0.2718						830	0.281	0.274	0.2761						830	0.2866	0.2794	0.2264						830	0.2985	0.2869	0.2813
840	0.2271	0.2484	0.2442					840	0.3176	0.2682	0.2577						840	0.2832	0.273	0.2725						840	0.2845	0.2744	0.2787						840	0.2915	0.2785	0.2279						840	0.2971	0.2847	0.2846
850	0.2245	0.2472	0.2402					850	0.3193	0.267	0.2568						850	0.2776	0.2722	0.2711						850	0.281	0.277	0.275						850	0.2891	0.2786	0.2245						850	0.2992	0.2876	0.2824
860	0.2247	0.2482	0.2442					860	0.318	0.2653	0.2542						860	0.282	0.2723	0.2735						860	0.2827	0.2733	0.2735						860	0.2885	0.2788	0.2267						860	0.3011	0.2853	0.2815
870	0.2235	0.2481	0.2449					870	0.318	0.2686	0.2563						870	0.2797	0.272	0.2726						870	0.2809	0.2736	0.2748						870	0.2884	0.2803	0.2243						870	0.2986	0.2888	0.2801
880	0.2247	0.2479	0.2437					880	0.3184	0.2707	0.2569						880	0.2788	0.2708	0.2726						880	0.2838	0.2741	0.2772						880	0.2863	0.2775	0.2259						880	0.2986	0.2859	0.2856
890	0.2238	0.2466	0.2457					890	0.3194	0.2707	0.2554						890	0.28	0.2741	0.2679						890	0.2807	0.276	0.2757						890	0.2873	0.2797	0.2269						890	0.2976	0.2882	0.285
900	0.2249	0.2489	0.2439					900	0.3203	0.2702	0.2544						900	0.2802	0.2732	0.2705						900	0.2814	0.2741	0.2753						900	0.2881	0.2781	0.2264						900	0.2985	0.2871	0.2826
910	0.224	0.2461	0.2448					910	0.3199	0.2699	0.2557						910	0.2798	0.2718	0.2719						910	0.2817	0.2728	0.2784						910	0.2871	0.2766	0.2281						910	0.2987	0.2863	0.2826
920	0.2226	0.248	0.243					920	0.3204	0.2689	0.2574						920	0.2833	0.2713	0.2708						920	0.2841	0.2735	0.2769						920	0.2888	0.2785	0.2275						920	0.3019	0.2845	0.2815
930	0.2238	0.2486	0.2453					930	0.3182	0.2667	0.2557						930	0.278	0.2729	0.2711						930	0.2792	0.2752	0.2738						930	0.287	0.2793	0.226						930	0.2987	0.2886	0.2841
940	0.2244	0.2478	0.2458					940	0.3178	0.2682	0.2584						940	0.2793	0.2733	0.2715						940	0.2798	0.2745	0.2775						940	0.2842	0.2792	0.2261						940	0.2999	0.2884	0.2851
950	0.2256	0.2506	0.2423					950	0.3212	0.2668	0.2567						950	0.2813	0.2724	0.2693						950	0.2832	0.2742	0.2781						950	0.287	0.2791	0.2267						950	0.3004	0.2873	0.2844
960	0.2239	0.2492	0.2431					960	0.3186	0.2675	0.2564						960	0.2792	0.2714	0.2739						960	0.2824	0.2767	0.2767						960	0.2858	0.2793	0.2253						960	0.2993	0.2864	0.2814
970	0.2248	0.2478	0.2401					970	0.3205	0.269	0.2561						970	0.2808	0.2718	0.2717						970	0.2818	0.2753	0.2749						970	0.2885	0.2789	0.2256						970	0.2985	0.2853	0.2826
980	0.2226	0.248	0.2472					980	0.3188	0.2693	0.2552						980	0.2793	0.2727	0.2707						980	0.2799	0.2728	0.2778						980	0.2874	0.2793	0.2263						980	0.3002	0.2878	0.2822
990	0.2259	0.2478	0.2452					990	0.3215	0.2709	0.2578						990	0.2782	0.2739	0.2711						990	0.2806	0.2762	0.2791						990	0.2859	0.2816	0.2281						990	0.2984	0.2887	0.282
1000	0.2242	0.2493	0.2443					1000	0.3204	0.2677	0.2538						1000	0.2789	0.2729	0.2714						1000	0.2801	0.2763	0.2757						1000	0.2868	0.2803	0.2248						1000	0.3005	0.2882	0.2864
1010	0.2247	0.2487	0.2423					1010	0.3212	0.2701	0.2581						1010	0.2801	0.2732	0.2721						1010	0.2819	0.2747	0.2754						1010	0.2853	0.2811	0.2268						1010	0.2983	0.2865	0.2838
1020	0.225	0.2497	0.2415					1020	0.3218	0.2676	0.2565						1020	0.2825	0.2719	0.2712						1020	0.2832	0.2738	0.2768						1020	0.2892	0.2812	0.2247						1020	0.2985	0.2871	0.284
1030	0.2229	0.2485	0.2434					1030	0.322	0.2655	0.2552						1030	0.279	0.2728	0.2706						1030	0.2804	0.2757	0.2783						1030	0.2867	0.2786	0.2227						1030	0.2986	0.2874	0.287
1040	0.2249	0.2488	0.2436					1040	0.3218	0.267	0.2571						1040	0.2824	0.2754	0.2703						1040	0.2826	0.277	0.279						1040	0.2889	0.2797	0.2256						1040	0.3021	0.286	0.2822
1050	0.2246	0.2475	0.2458					1050	0.3236	0.2689	0.2593						1050	0.2815	0.2732	0.2711						1050	0.285	0.2744	0.2768						1050	0.2879	0.2802	0.2271						1050	0.3002	0.2896	0.2816
1060	0.2238	0.2512	0.2427					1060	0.3213	0.2645	0.2537						1060	0.2808	0.2735	0.2726						1060	0.2816	0.2745	0.2774						1060	0.2858	0.2809	0.2276						1060	0.3015	0.288	0.2836
1070	0.2245	0.2482	0.2437					1070	0.3235	0.2679	0.2583						1070	0.2801	0.2734	0.2723						1070	0.2828	0.2748	0.2746						1070	0.2889	0.2808	0.2266						1070	0.3002	0.2877	0.2838
1080	0.2259	0.2488	0.2439					1080	0.32	0.2696	0.2591						1080	0.2799	0.2723	0.2726						1080	0.281	0.2761	0.2756						1080	0.288	0.2812	0.2258						1080	0.2979	0.2905	0.2824
1090	0.2262	0.2465	0.2432					1090	0.3198	0.2668	0.2565						1090	0.2749	0.2748	0.2703						1090	0.2849	0.2765	0.2773						1090	0.2885	0.2792	0.2261						1090	0.3008	0.287	0.2824
1100	0.2243	0.2493	0.242					1100	0.3214	0.2657	0.2552						1100	0.2797	0.2716	0.2716						1100	0.2832	0.2757	0.2761						1100	0.2878	0.2806	0.2262						1100	0.3009	0.2865	0.283
1110	0.224	0.248	0.2413					1110	0.3203	0.2691	0.2563						1110	0.2816	0.2735	0.2754						1110	0.2839	0.2753	0.274						1110	0.2874	0.2801	0.2298						1110	0.3015	0.2879	0.2815
1120	0.2255	0.2495	0.2449					1120	0.3189	0.2708	0.257						1120	0.2793	0.2724	0.2716						1120	0.2812	0.274	0.2781						1120	0.2872	0.2797	0.2276						1120	0.3015	0.2876	0.284
1130	0.2278	0.2486	0.2434					1130	0.321	0.2694	0.2547						1130	0.2819	0.2728	0.2727						1130	0.2818	0.2741	0.2774						1130	0.288	0.2792	0.2283						1130	0.3007	0.2878	0.2868
1140	0.2226	0.2475	0.2448					1140	0.3223	0.2715	0.258						1140	0.2801	0.271	0.2724						1140	0.2826	0.2753	0.2783						1140	0.2878	0.28	0.2289						1140	0.3011	0.2864	0.284
1150	0.2233	0.2501	0.2434					1150	0.3233	0.2699	0.2578						1150	0.2794	0.2725	0.2712						1150	0.2814	0.274	0.2793						1150	0.2865	0.2801	0.2262						1150	0.2994	0.2873	0.2858
1160	0.2257	0.2469	0.2442					1160	0.3239	0.2673	0.2548						1160	0.2792	0.2733	0.2749						1160	0.282	0.2736	0.2773						1160	0.2843	0.28	0.2265						1160	0.2994	0.2862	0.2873
1170	0.2271	0.2474	0.2437					1170	0.3211	0.2685	0.2579						1170	0.2801	0.2732	0.2701						1170	0.2807	0.2763	0.2765						1170	0.2873	0.2817	0.2285						1170	0.3007	0.288	0.2838
1180	0.2246	0.2484	0.2462					1180	0.3207	0.269	0.259						1180	0.2781	0.2727	0.2724						1180	0.2822	0.2761	0.2775						1180	0.2868	0.2815	0.2291						1180	0.299	0.2911	0.2845
1190	0.2262	0.2502	0.2438					1190	0.3247	0.2683	0.2564						1190	0.281	0.2739	0.2706						1190	0.2815	0.2759	0.2782						1190	0.287	0.2786	0.2292						1190	0.3022	0.2878	0.2818
1200	0.2258	0.2488	0.2452					1200	0.3218	0.2721	0.2586						1200	0.2815	0.2721	0.2707						1200	0.2845	0.2773	0.2759						1200	0.2907	0.2808	0.2284						1200	0.3006	0.2905	0.2844
1210	0.2269	0.2485	0.2429					1210	0.3232	0.2702	0.2561						1210	0.2808	0.2727	0.2696						1210	0.2839	0.2758	0.2769						1210	0.2893	0.2808	0.2273						1210	0.3007	0.2915	0.2847
1220	0.2252	0.2481	0.2449					1220	0.3232	0.2701	0.2582						1220	0.2805	0.2729	0.2711						1220	0.2819	0.2752	0.2765						1220	0.2873	0.28	0.2282						1220	0.2994	0.288	0.2844
1230	0.226	0.2476	0.2478					1230	0.3208	0.2687	0.2565						1230	0.2819	0.2728	0.2724						1230	0.2834	0.2762	0.2802						1230	0.2881	0.2813	0.2284						1230	0.3015	0.2894	0.2865
1240	0.2261	0.2513	0.243					1240	0.3258	0.2695	0.2578						1240	0.2799	0.2744	0.2723						1240	0.2833	0.2764	0.2745						1240	0.2879	0.2805	0.2276						1240	0.3027	0.2869	0.2862
1250	0.2248	0.2487	0.2421					1250	0.3239	0.269	0.2578						1250	0.282	0.2743	0.2717						1250	0.2815	0.2748	0.2778						1250	0.2887	0.2805	0.2267						1250	0.302	0.2891	0.2819
1260	0.2243	0.2465	0.2451					1260	0.3214	0.2675	0.2559						1260	0.2811	0.2732	0.273						1260	0.2824	0.2759	0.2759						1260	0.2878	0.2813	0.2271						1260	0.3023	0.2889	0.2857
1270	0.2238	0.2508	0.2465					1270	0.3225	0.2665	0.2563						1270	0.2831	0.2718	0.2716						1270	0.2877	0.2751	0.2759						1270	0.2911	0.2815	0.2275						1270	0.3012	0.2885	0.2849
1280	0.2238	0.2488	0.2444					1280	0.3202	0.2705	0.2613						1280	0.2821	0.2748	0.271						1280	0.2823	0.2779	0.2769						1280	0.2889	0.2826	0.227						1280	0.3005	0.2903	0.2834
1290	0.2243	0.2499	0.2449					1290	0.3213	0.2683	0.2584						1290	0.2819	0.2731	0.2714						1290	0.2821	0.2742	0.2752						1290	0.2898	0.2817	0.2294						1290	0.301	0.2909	0.2847
1300	0.224	0.2502	0.2457					1300	0.3208	0.2668	0.2569						1300	0.2803	0.2733	0.2721						1300	0.2825	0.2759	0.2777						1300	0.289	0.2813	0.2291						1300	0.302	0.2881	0.2843
1310	0.225	0.2479	0.246					1310	0.3235	0.2655	0.2542						1310	0.2804	0.275	0.2729						1310	0.2828	0.275	0.2735						1310	0.2871	0.2805	0.2256						1310	0.3009	0.2902	0.2836
1320	0.2251	0.2513	0.2446					1320	0.3197	0.268	0.2562						1320	0.2792	0.2714	0.2743						1320	0.2819	0.2746	0.2769						1320	0.2874	0.2806	0.228						1320	0.3023	0.2894	0.2838
1330	0.2255	0.2476	0.2452					1330	0.322	0.2702	0.2564						1330	0.2839	0.2736	0.2711						1330	0.2875	0.2753	0.2762						1330	0.2896	0.2807	0.2275						1330	0.3027	0.2878	0.2838
1340	0.2263	0.249	0.2459					1340	0.3226	0.2693	0.255						1340	0.2807	0.2725	0.2698						1340	0.2836	0.2746	0.279						1340	0.2891	0.281	0.2273						1340	0.3008	0.2884	0.2835
1350	0.2244	0.2498	0.2407					1350	0.3242	0.2717	0.2579						1350	0.2826	0.2762	0.2741						1350	0.2842	0.2762	0.2793						1350	0.2904	0.2823	0.2288						1350	0.3017	0.2893	0.2867
1360	0.226	0.2476	0.2446					1360	0.3269	0.2679	0.2536						1360	0.2802	0.2707	0.2712						1360	0.2851	0.2728	0.2778						1360	0.2899	0.2801	0.2277						1360	0.3003	0.2887	0.2832
1370	0.2247	0.2496	0.2434					1370	0.3231	0.2691	0.2567						1370	0.282	0.2738	0.2725						1370	0.2857	0.276	0.2783						1370	0.2875	0.2799	0.2274						1370	0.3025	0.2881	0.2842
1380	0.225	0.2477	0.2445					1380	0.3239	0.2691	0.2562						1380	0.2805	0.2731	0.2746						1380	0.2817	0.2749	0.2757						1380	0.2867	0.281	0.229						1380	0.3024	0.2891	0.2855
1390	0.2264	0.2478	0.2447					1390	0.3249	0.27	0.2576						1390	0.2792	0.2733	0.2698						1390	0.2848	0.2773	0.2746						1390	0.2842	0.2805	0.2296						1390	0.2992	0.2884	0.2845
1400	0.2262	0.2471	0.2439					1400	0.3244	0.2717	0.2608						1400	0.2805	0.2749	0.2722						1400	0.2859	0.2776	0.278						1400	0.2897	0.2829	0.2301						1400	0.3024	0.2908	0.285
1410	0.2233	0.2469	0.2433					1410	0.3238	0.2706	0.2581						1410	0.2829	0.274	0.2703						1410	0.286	0.2765	0.2795						1410	0.2896	0.2816	0.2293						1410	0.2991	0.288	0.2844
1420	0.2264	0.2506	0.243					1420	0.3243	0.271	0.2589						1420	0.2816	0.2744	0.2748						1420	0.2838	0.2767	0.2778						1420	0.2874	0.2823	0.2293						1420	0.3017	0.2892	0.2855
1430	0.2251	0.2488	0.2438					1430	0.3261	0.27	0.2573						1430	0.2817	0.2752	0.2678						1430	0.2837	0.2745	0.2775						1430	0.288	0.2819	0.2275						1430	0.3008	0.2897	0.2842
1440	0.2242	0.2507	0.2456					1440	0.3235	0.2674	0.2546						1440	0.2819	0.2719	0.272						1440	0.2848	0.2741	0.2769						1440	0.2912	0.2798	0.2288						1440	0.3023	0.2893	0.2847
1450	0.2258	0.2504	0.2419					1450	0.3254	0.2701	0.2568						1450	0.282	0.2736	0.2719						1450	0.2813	0.2762	0.2758						1450	0.2909	0.2827	0.2286						1450	0.3028	0.2899	0.2848
1460	0.2267	0.247	0.2414					1460	0.3248	0.268	0.2552						1460	0.28	0.2727	0.2715						1460	0.2819	0.2777	0.2784						1460	0.2903	0.2821	0.2283						1460	0.3018	0.2888	0.2857
1470	0.2259	0.25	0.2425					1470	0.3252	0.2703	0.2597						1470	0.2805	0.2743	0.2733						1470	0.2839	0.2767	0.277						1470	0.2896	0.2828	0.2298						1470	0.3066	0.2906	0.2844
1480	0.2247	0.2492	0.2425					1480	0.3233	0.2672	0.2555						1480	0.283	0.2735	0.2722						1480	0.2833	0.2765	0.2784						1480	0.2901	0.2825	0.2269						1480	0.3036	0.2896	0.2861
1490	0.2282	0.2496	0.2454					1490	0.327	0.2672	0.2578						1490	0.2811	0.2733	0.2735						1490	0.2831	0.2755	0.2776						1490	0.2876	0.2813	0.2269						1490	0.3019	0.2887	0.286
1500	0.2258	0.2502	0.2422					1500	0.3261	0.2663	0.2582						1500	0.2819	0.2745	0.2744						1500	0.2838	0.2746	0.2787						1500	0.2901	0.2835	0.2285						1500	0.3023	0.2901	0.2858
1510	0.2247	0.2485	0.2436					1510	0.3246	0.2679	0.258						1510	0.2804	0.2736	0.2698						1510	0.2855	0.2765	0.2801						1510	0.2903	0.2829	0.2283						1510	0.3035	0.289	0.285
1520	0.225	0.2502	0.2446					1520	0.3272	0.2669	0.2557						1520	0.2831	0.2742	0.2721						1520	0.283	0.2754	0.2785						1520	0.2874	0.2828	0.2298						1520	0.3037	0.2893	0.2872
1530	0.2248	0.2484	0.2447					1530	0.3264	0.2713	0.2582						1530	0.2842	0.2759	0.2717						1530	0.2855	0.2768	0.2772						1530	0.2907	0.2821	0.2286						1530	0.3016	0.2907	0.2857
1540	0.2268	0.2488	0.2442					1540	0.324	0.2686	0.2557						1540	0.2831	0.2741	0.2723						1540	0.2841	0.2763	0.2794						1540	0.2893	0.2811	0.2295						1540	0.3025	0.2905	0.2846
1550	0.2257	0.2488	0.244					1550	0.3257	0.27	0.2563						1550	0.2812	0.2718	0.2719						1550	0.2846	0.2769	0.2781						1550	0.2894	0.2821	0.2293						1550	0.3018	0.2899	0.2871
1560	0.225	0.2472	0.2434					1560	0.327	0.2711	0.258						1560	0.2838	0.2734	0.2716						1560	0.2842	0.2771	0.278						1560	0.2871	0.2828	0.2264						1560	0.3027	0.2896	0.2828
1570	0.2266	0.2494	0.2448					1570	0.3243	0.2713	0.2586						1570	0.2806	0.2755	0.2741						1570	0.2845	0.2763	0.2792						1570	0.289	0.2814	0.2298						1570	0.3024	0.2916	0.2871
1580	0.2264	0.2491	0.2443					1580	0.3279	0.2693	0.2566						1580	0.2816	0.274	0.2722						1580	0.2866	0.2755	0.2809						1580	0.29	0.2811	0.2295						1580	0.3011	0.2909	0.2867
1590	0.2252	0.2477	0.2469					1590	0.3272	0.269	0.2581						1590	0.282	0.2764	0.2731						1590	0.2855	0.2779	0.2778						1590	0.2894	0.2836	0.2295						1590	0.3051	0.2899	0.2829
1600	0.2247	0.2506	0.245					1600	0.3251	0.2683	0.259						1600	0.2824	0.2763	0.2749						1600	0.2852	0.2762	0.278						1600	0.2899	0.2822	0.2292						1600	0.3036	0.2903	0.2875
1610	0.2259	0.2492	0.2449					1610	0.3272	0.2662	0.2569						1610	0.2803	0.2744	0.2727						1610	0.2845	0.2764	0.2753						1610	0.2888	0.282	0.229						1610	0.3042	0.2878	0.2865
1620	0.2272	0.2492	0.2444					1620	0.3262	0.2695	0.2606						1620	0.2817	0.2742	0.2706						1620	0.2845	0.2777	0.2772						1620	0.2894	0.283	0.2313						1620	0.3022	0.2912	0.2848
1630	0.2255	0.2489	0.2426					1630	0.3271	0.2696	0.2595						1630	0.2825	0.2758	0.2721						1630	0.2851	0.2785	0.2779						1630	0.2894	0.2838	0.2305						1630	0.3034	0.2917	0.2883
1640	0.2252	0.2485	0.2459					1640	0.3266	0.2669	0.2571						1640	0.2825	0.2746	0.2751						1640	0.2863	0.2764	0.2777						1640	0.2917	0.2821	0.2302						1640	0.3021	0.2885	0.2865
1650	0.2276	0.2497	0.2441					1650	0.3243	0.2709	0.2602						1650	0.2835	0.2746	0.2736						1650	0.2856	0.2764	0.2776						1650	0.291	0.2823	0.2298						1650	0.3015	0.2919	0.2879
1660	0.2253	0.2485	0.2434					1660	0.3284	0.2711	0.2588						1660	0.2823	0.2737	0.2743						1660	0.2839	0.2745	0.2765						1660	0.2889	0.2829	0.2282						1660	0.3044	0.2908	0.2857
1670	0.2259	0.2502	0.2444					1670	0.3257	0.2694	0.2549						1670	0.2817	0.2747	0.2758						1670	0.2878	0.276	0.2789						1670	0.2895	0.2814	0.2281						1670	0.3036	0.2898	0.2859
1680	0.224	0.2485	0.2452					1680	0.3245	0.2703	0.2578						1680	0.2825	0.2748	0.2731						1680	0.2862	0.2768	0.2797						1680	0.2891	0.2819	0.2298						1680	0.3029	0.2923	0.287
1690	0.2262	0.2503	0.2435					1690	0.3246	0.2696	0.2561						1690	0.2835	0.2726	0.2732						1690	0.2847	0.2772	0.2784						1690	0.2891	0.2828	0.2289						1690	0.3026	0.291	0.2887
1700	0.2261	0.249	0.245					1700	0.3287	0.2712	0.2589						1700	0.282	0.2751	0.2747						1700	0.2863	0.2764	0.2763						1700	0.2909	0.2833	0.2272						1700	0.3026	0.2918	0.2875
1710	0.2241	0.248	0.2451					1710	0.3255	0.2693	0.2579						1710	0.2792	0.2745	0.2727						1710	0.2846	0.276	0.2791						1710	0.2894	0.2828	0.2303						1710	0.3037	0.2913	0.2855
1720	0.2256	0.2487	0.2457					1720	0.3283	0.263	0.2509						1720	0.2804	0.2735	0.2736						1720	0.2839	0.277	0.2775						1720	0.2893	0.2812	0.2305						1720	0.3061	0.2905	0.2872
1730	0.2265	0.2502	0.2447					1730	0.3249	0.2678	0.259						1730	0.2827	0.2737	0.2718						1730	0.2861	0.278	0.2763						1730	0.291	0.2835	0.2291						1730	0.304	0.2919	0.286
1740	0.227	0.2499	0.2419					1740	0.3256	0.2676	0.2578						1740	0.2826	0.2743	0.2726						1740	0.2843	0.2768	0.276						1740	0.2898	0.2829	0.2298						1740	0.3036	0.2921	0.2865
1750	0.2268	0.2489	0.2454					1750	0.3268	0.2702	0.2597						1750	0.2821	0.2738	0.2737						1750	0.2864	0.2758	0.2783						1750	0.2897	0.2842	0.2312						1750	0.3045	0.2918	0.2863
1760	0.227	0.2492	0.2461					1760	0.3273	0.2676	0.2568						1760	0.2819	0.2751	0.2707						1760	0.2822	0.2775	0.2796						1760	0.2884	0.2826	0.2285						1760	0.306	0.2908	0.2909
1770	0.2279	0.2488	0.2435					1770	0.3267	0.2649	0.2523						1770	0.2828	0.2743	0.2733						1770	0.2834	0.2768	0.278						1770	0.2915	0.2833	0.2295						1770	0.301	0.2922	0.2872
1780	0.2238	0.247	0.2437					1780	0.3276	0.269	0.2555						1780	0.2812	0.2716	0.2726						1780	0.2855	0.2757	0.2803						1780	0.2905	0.2842	0.2297						1780	0.3064	0.2909	0.2907
1790	0.2271	0.2467	0.2431					1790	0.3256	0.2688	0.2566						1790	0.2811	0.2734	0.2724						1790	0.2838	0.2749	0.2783						1790	0.2895	0.2826	0.2285						1790	0.3005	0.2906	0.2867
1800	0.227	0.2487	0.243					1800	0.3268	0.2665	0.2539						1800	0.2791	0.2752	0.2719						1800	0.2823	0.2764	0.281						1800	0.2897	0.2819	0.2284						1800	0.3057	0.2914	0.2881
1810	0.2275	0.2484	0.2446					1810	0.3286	0.2695	0.2591						1810	0.2841	0.2746	0.2734						1810	0.287	0.2776	0.2779						1810	0.2915	0.2826	0.2296						1810	0.3062	0.2945	0.2885
1820	0.2265	0.2467	0.2455					1820	0.3264	0.267	0.2568						1820	0.2809	0.2733	0.2722						1820	0.2842	0.2765	0.2819						1820	0.2894	0.2812	0.2303						1820	0.3036	0.2915	0.2901
1830	0.2283	0.2472	0.2444					1830	0.3306	0.2691	0.2607						1830	0.2802	0.277	0.274						1830	0.2851	0.2783	0.2799						1830	0.2915	0.284	0.2296						1830	0.3059	0.294	0.287
1840	0.2259	0.2513	0.2462					1840	0.3287	0.2663	0.257						1840	0.2832	0.2729	0.2723						1840	0.2861	0.2764	0.281						1840	0.2911	0.2811	0.2276						1840	0.303	0.291	0.2858
1850	0.2247	0.25	0.2458					1850	0.3273	0.2684	0.2588						1850	0.2822	0.2765	0.2693						1850	0.2859	0.2788	0.2799						1850	0.2907	0.2838	0.2297						1850	0.3058	0.2922	0.287
1860	0.228	0.2486	0.2457					1860	0.33	0.2684	0.2579						1860	0.2827	0.2742	0.2716						1860	0.2863	0.2768	0.2809						1860	0.2922	0.2841	0.23						1860	0.303	0.2929	0.2876
1870	0.2275	0.2501	0.2457					1870	0.3285	0.2685	0.2576						1870	0.2824	0.2769	0.2752						1870	0.2857	0.2798	0.2783						1870	0.2907	0.2856	0.2304						1870	0.3044	0.294	0.2874
1880	0.2273	0.252	0.2442					1880	0.328	0.2703	0.2573						1880	0.2877	0.2763	0.2741						1880	0.2891	0.2784	0.28						1880	0.2938	0.2846	0.2293						1880	0.3039	0.2911	0.2908
1890	0.2289	0.2463	0.2461					1890	0.3297	0.2713	0.2593						1890	0.2812	0.2724	0.2724						1890	0.2838	0.2785	0.278						1890	0.2907	0.2823	0.2288						1890	0.3053	0.2908	0.2883
1900	0.2239	0.2495	0.2445					1900	0.3302	0.2724	0.2601						1900	0.2832	0.2762	0.2769						1900	0.2868	0.2779	0.2811						1900	0.2899	0.2856	0.2311						1900	0.3046	0.2918	0.2897
1910	0.2274	0.2497	0.2465					1910	0.3317	0.2726	0.2603						1910	0.2829	0.2756	0.2723						1910	0.2863	0.2786	0.2799						1910	0.2906	0.2832	0.2295						1910	0.304	0.2912	0.2883
1920	0.2261	0.2485	0.2467					1920	0.3269	0.267	0.2539						1920	0.2836	0.2749	0.2753						1920	0.2889	0.2774	0.2784						1920	0.2903	0.283	0.2276						1920	0.3032	0.2916	0.2865
1930	0.227	0.2504	0.2461					1930	0.326	0.2721	0.2625						1930	0.2836	0.2772	0.2721						1930	0.2856	0.2784	0.278						1930	0.2898	0.2853	0.2283						1930	0.3061	0.2937	0.2888
1940	0.226	0.2488	0.246					1940	0.3279	0.2669	0.2564						1940	0.2832	0.2745	0.2753						1940	0.2868	0.2769	0.2823						1940	0.2897	0.2838	0.2276						1940	0.3063	0.2928	0.2908
1950	0.2211	0.2502	0.2448					1950	0.329	0.2698	0.2597						1950	0.2814	0.2737	0.2743						1950	0.2859	0.2792	0.2818						1950	0.2899	0.2841	0.2311						1950	0.3028	0.2944	0.2907
1960	0.2273	0.247	0.2443					1960	0.3326	0.267	0.2574						1960	0.2829	0.2755	0.2701						1960	0.2865	0.2783	0.2809						1960	0.2922	0.2843	0.2279						1960	0.3028	0.2932	0.2898
1970	0.2271	0.249	0.2469					1970	0.3297	0.2654	0.2531						1970	0.2831	0.2757	0.2755						1970	0.2869	0.277	0.278						1970	0.2923	0.2824	0.2312						1970	0.3043	0.2917	0.2851
1980	0.2265	0.2499	0.2445					1980	0.3299	0.2716	0.26						1980	0.2822	0.2769	0.2748						1980	0.2855	0.2767	0.2792						1980	0.2919	0.2843	0.23						1980	0.3044	0.2923	0.2877
1990	0.2278	0.2493	0.248					1990	0.3295	0.2727	0.2599						1990	0.2815	0.2776	0.2737						1990	0.2852	0.2812	0.2786						1990	0.291	0.2862	0.2324						1990	0.305	0.2951	0.2887
2000	0.2263	0.2514	0.2455					2000	0.3302	0.2718	0.2618						2000	0.2828	0.2785	0.2763						2000	0.2873	0.2801	0.2786						2000	0.2918	0.286	0.2297						2000	0.3042	0.2948	0.2881
2010	0.2253	0.2486	0.2459					2010	0.3286	0.2701	0.2607						2010	0.2808	0.276	0.2731						2010	0.2868	0.2791	0.2803						2010	0.2896	0.2835	0.2285						2010	0.303	0.2935	0.2891
2020	0.2257	0.2515	0.2433					2020	0.3303	0.2685	0.257						2020	0.283	0.2766	0.2717						2020	0.2884	0.2773	0.2778						2020	0.2896	0.2854	0.2318						2020	0.3038	0.2902	0.2872
2030	0.2259	0.2479	0.2456					2030	0.3285	0.2682	0.2586						2030	0.2801	0.2747	0.274						2030	0.2849	0.2781	0.2803						2030	0.2914	0.2842	0.2298						2030	0.3063	0.2925	0.2902
2040	0.2275	0.2509	0.2443					2040	0.3289	0.2676	0.2576						2040	0.2841	0.275	0.2747						2040	0.2883	0.2769	0.2795						2040	0.2896	0.2855	0.2298						2040	0.3055	0.2925	0.2897
2050	0.227	0.2498	0.2463					2050	0.3279	0.2673	0.2579						2050	0.2791	0.2747	0.2766						2050	0.2851	0.2773	0.2805						2050	0.2897	0.2839	0.232						2050	0.3073	0.292	0.29
2060	0.2277	0.2492	0.244					2060	0.3313	0.2695	0.2578						2060	0.2794	0.276	0.2752						2060	0.2843	0.2787	0.2811						2060	0.2896	0.2864	0.2296						2060	0.3057	0.2931	0.2886
2070	0.2259	0.2511	0.2437					2070	0.331	0.271	0.2578						2070	0.2828	0.2756	0.2782						2070	0.2854	0.2768	0.2791						2070	0.2932	0.2845	0.2301						2070	0.3044	0.2912	0.2887
2080	0.2276	0.2479	0.2441					2080	0.3313	0.2729	0.2598						2080	0.2823	0.2744	0.2749						2080	0.2857	0.2792	0.2815						2080	0.2896	0.2843	0.2305						2080	0.3069	0.2943	0.2909
2090	0.2259	0.2487	0.2455					2090	0.3333	0.2703	0.2575						2090	0.2817	0.2764	0.2761						2090	0.2871	0.2775	0.2795						2090	0.2925	0.2861	0.2278						2090	0.3039	0.2935	0.2918
2100	0.2265	0.2501	0.2443					2100	0.3314	0.2722	0.2602						2100	0.2829	0.2767	0.2726						2100	0.2824	0.2783	0.2782						2100	0.2914	0.286	0.2308						2100	0.3043	0.2933	0.289
2110	0.2282	0.2489	0.2459					2110	0.3283	0.2706	0.2583						2110	0.2817	0.277	0.2736						2110	0.2848	0.2797	0.2805						2110	0.291	0.2856	0.2315						2110	0.3051	0.2933	0.2916
2120	0.2264	0.2486	0.2445					2120	0.3326	0.2694	0.2593						2120	0.283	0.2762	0.2732						2120	0.2858	0.2777	0.2815						2120	0.2925	0.2845	0.2332						2120	0.3038	0.2928	0.2915
2130	0.2277	0.2494	0.2464					2130	0.3326	0.2683	0.2598						2130	0.2834	0.2768	0.2748						2130	0.2893	0.2799	0.2823						2130	0.2927	0.2864	0.2307						2130	0.3034	0.2949	0.2927
2140	0.228	0.2496	0.244					2140	0.3322	0.2673	0.2571						2140	0.2824	0.2765	0.2742						2140	0.2872	0.2778	0.2811						2140	0.293	0.2851	0.2316						2140	0.307	0.2953	0.2891
2150	0.2266	0.2492	0.2437					2150	0.3307	0.2688	0.2575						2150	0.2802	0.2746	0.2723						2150	0.2856	0.2771	0.2796						2150	0.2901	0.2835	0.2304						2150	0.3065	0.2933	0.2892
2160	0.2259	0.2481	0.2448					2160	0.3291	0.2684	0.2565						2160	0.2828	0.2752	0.275						2160	0.2862	0.2785	0.281						2160	0.2924	0.2845	0.2326						2160	0.307	0.2947	0.293
2170	0.2304	0.2507	0.2446					2170	0.3326	0.2723	0.2602						2170	0.2845	0.2771	0.2765						2170	0.2882	0.2794	0.2796						2170	0.2933	0.2862	0.2301						2170	0.3049	0.2944	0.2893
2180	0.2271	0.2485	0.2451					2180	0.3324	0.2728	0.2609						2180	0.2814	0.2778	0.2753						2180	0.2864	0.2803	0.2782						2180	0.2909	0.2864	0.234						2180	0.3058	0.2958	0.2904
2190	0.2268	0.2505	0.2427					2190	0.3298	0.2708	0.2612						2190	0.2816	0.2749	0.2753						2190	0.2874	0.2787	0.2777						2190	0.292	0.2841	0.2306						2190	0.3052	0.293	0.2896
2200	0.2271	0.2497	0.2458					2200	0.3313	0.2696	0.2597						2200	0.2804	0.2753	0.2759						2200	0.2858	0.2778	0.2803						2200	0.2897	0.284	0.2298						2200	0.3065	0.2928	0.291
2210	0.2281	0.2494	0.2447					2210	0.3326	0.2709	0.2625						2210	0.2854	0.2794	0.2754						2210	0.29	0.2783	0.2811						2210	0.2929	0.2861	0.232						2210	0.3059	0.2955	0.2886
2220	0.2257	0.2503	0.2454					2220	0.3304	0.2677	0.2582						2220	0.2837	0.2759	0.273						2220	0.2869	0.2781	0.2826						2220	0.292	0.285	0.2331						2220	0.3065	0.2933	0.2893
2230	0.2273	0.2504	0.2458					2230	0.3327	0.269	0.2572						2230	0.283	0.2753	0.2743						2230	0.2881	0.2765	0.2791						2230	0.2916	0.2822	0.231						2230	0.3045	0.2941	0.2905
2240	0.2271	0.2498	0.2443					2240	0.3312	0.2699	0.2577						2240	0.2833	0.2732	0.2764						2240	0.2889	0.2769	0.2831						2240	0.2945	0.283	0.2314						2240	0.3069	0.2938	0.2929
2250	0.2285	0.2504	0.2462					2250	0.3317	0.2712	0.2586						2250	0.2818	0.2766	0.2771						2250	0.2877	0.2784	0.2808						2250	0.2906	0.2854	0.2338						2250	0.3039	0.295	0.2909
2260	0.2303	0.2513	0.2452					2260	0.3318	0.2699	0.2598						2260	0.2826	0.2746	0.2728						2260	0.2911	0.2789	0.2827						2260	0.2935	0.2846	0.2306						2260	0.3052	0.2931	0.2911
2270	0.2286	0.2493	0.2494					2270	0.3315	0.2697	0.2593						2270	0.282	0.2765	0.2751						2270	0.287	0.2801	0.2804						2270	0.289	0.2848	0.2304						2270	0.3032	0.2938	0.2906
2280	0.2268	0.2537	0.2463					2280	0.3295	0.2683	0.259						2280	0.284	0.2766	0.2793						2280	0.2865	0.2776	0.2799						2280	0.2926	0.2853	0.2317						2280	0.3067	0.2941	0.2898
2290	0.2283	0.2487	0.2456					2290	0.3307	0.2701	0.2596						2290	0.2775	0.2774	0.2739						2290	0.2863	0.2815	0.282						2290	0.2932	0.2881	0.233						2290	0.3054	0.2977	0.2898
2300	0.2277	0.2478	0.2451					2300	0.3311	0.2678	0.2575						2300	0.2808	0.2755	0.2731						2300	0.288	0.2788	0.2808						2300	0.291	0.2861	0.2328						2300	0.3087	0.2948	0.2923
2310	0.2279	0.2496	0.2451					2310	0.3322	0.2694	0.2591						2310	0.2823	0.2755	0.2717						2310	0.2898	0.2802	0.2811						2310	0.293	0.2866	0.2302						2310	0.3066	0.2937	0.2921
2320	0.226	0.2494	0.2437					2320	0.3329	0.2699	0.2584						2320	0.2816	0.2771	0.2759						2320	0.2864	0.2795	0.2791						2320	0.293	0.2872	0.2297						2320	0.3069	0.295	0.2897
2330	0.2271	0.2478	0.2464					2330	0.3323	0.27	0.259						2330	0.2819	0.2765	0.2733						2330	0.286	0.2783	0.2824						2330	0.2912	0.2841	0.2333						2330	0.3072	0.2937	0.2918
2340	0.2256	0.2495	0.2453					2340	0.3336	0.2709	0.2596						2340	0.2841	0.276	0.2744						2340	0.2887	0.2799	0.281						2340	0.2923	0.2865	0.2313						2340	0.3078	0.294	0.2906
2350	0.2268	0.2493	0.2463					2350	0.3322	0.2691	0.2581						2350	0.2827	0.2761	0.2747						2350	0.2868	0.2792	0.2837						2350	0.2926	0.2868	0.2277						2350	0.3053	0.2958	0.2898
2360	0.2274	0.2504	0.2473					2360	0.3316	0.2683	0.259						2360	0.2805	0.2765	0.2752						2360	0.2875	0.2794	0.2818						2360	0.2903	0.2847	0.2289						2360	0.308	0.295	0.2912
2370	0.2277	0.2512	0.2461					2370	0.3331	0.2687	0.2574						2370	0.2818	0.2755	0.2738						2370	0.2864	0.2783	0.2824						2370	0.2911	0.2842	0.2312						2370	0.3041	0.2944	0.2901
2380	0.2265	0.2506	0.2449					2380	0.3332	0.2692	0.2591						2380	0.2819	0.2767	0.2742						2380	0.2875	0.2806	0.2813						2380	0.2935	0.286	0.2303						2380	0.3073	0.2957	0.2888
2390	0.2277	0.2486	0.2476					2390	0.331	0.268	0.2571						2390	0.2843	0.275	0.2755						2390	0.2882	0.2793	0.2816						2390	0.2938	0.2855	0.2298						2390	0.3062	0.2947	0.2925
2400	0.2278	0.2518	0.2464					2400	0.3349	0.2722	0.2611						2400	0.2815	0.2704	0.2755						2400	0.2873	0.2808	0.2787						2400	0.2918	0.2856	0.2316						2400	0.3061	0.2935	0.2907
2410	0.2269	0.2476	0.2462					2410	0.3337	0.2746	0.2612						2410	0.2818	0.2761	0.2745						2410	0.2878	0.2799	0.2819						2410	0.2932	0.2886	0.2333						2410	0.3056	0.2955	0.2939
2420	0.2282	0.2487	0.2461					2420	0.3345	0.2722	0.2594						2420	0.2806	0.2761	0.2747						2420	0.2844	0.2806	0.2821						2420	0.2905	0.2889	0.2321						2420	0.3074	0.2949	0.2922
2430	0.228	0.248	0.246					2430	0.3335	0.2686	0.2581						2430	0.2816	0.2727	0.2749						2430	0.2865	0.2791	0.2815						2430	0.2898	0.2846	0.2332						2430	0.309	0.2931	0.2918
2440	0.2254	0.2483	0.2432					2440	0.3343	0.265	0.2558						2440	0.2838	0.2758	0.2732						2440	0.2897	0.2794	0.2853						2440	0.2933	0.2857	0.2329						2440	0.3055	0.2956	0.2916
2450	0.2281	0.2473	0.2457					2450	0.3364	0.2667	0.2555						2450	0.283	0.2752	0.2755						2450	0.2872	0.2775	0.2798						2450	0.291	0.2844	0.23						2450	0.3076	0.2951	0.2906
2460	0.2274	0.2489	0.2473					2460	0.334	0.2698	0.2601						2460	0.2861	0.2755	0.2729						2460	0.2906	0.2802	0.2831						2460	0.293	0.2867	0.2321						2460	0.306	0.2968	0.2916
2470	0.2277	0.2512	0.2451					2470	0.3328	0.2714	0.2604						2470	0.2845	0.2746	0.2686						2470	0.2896	0.2806	0.2818						2470	0.2953	0.287	0.2329						2470	0.3075	0.2956	0.2916
2480	0.227	0.2494	0.2465					2480	0.3355	0.2723	0.2587						2480	0.2832	0.2773	0.2747						2480	0.2858	0.2799	0.2811						2480	0.2921	0.2872	0.2311						2480	0.3079	0.2954	0.2904
2490	0.2251	0.2504	0.2451					2490	0.3328	0.2724	0.261						2490	0.2837	0.278	0.2748						2490	0.2874	0.2827	0.2786						2490	0.2928	0.2876	0.2289						2490	0.3203	0.2953	0.2915
2500	0.2302	0.2498	0.2449					2500	0.3322	0.2681	0.2587						2500	0.2825	0.2752	0.2706						2500	0.2858	0.2788	0.276						2500	0.2914	0.2852	0.2318						2500	0.3078	0.2949	0.2896
2510	0.227	0.2509	0.2468					2510	0.3316	0.2692	0.26						2510	0.2816	0.2764	0.2739						2510	0.2877	0.2811	0.2802						2510	0.2912	0.2876	0.2303						2510	0.3063	0.2956	0.2915
2520	0.2293	0.2508	0.2452					2520	0.3337	0.2707	0.2617						2520	0.2823	0.2773	0.2734						2520	0.2906	0.2801	0.2786						2520	0.2943	0.2873	0.2308						2520	0.306	0.2959	0.291
2530	0.228	0.2498	0.2438					2530	0.333	0.2674	0.2568						2530	0.2822	0.2778	0.2747						2530	0.2851	0.2797	0.2805						2530	0.2916	0.2871	0.2348						2530	0.3069	0.2945	0.2914
2540	0.2288	0.2504	0.2423					2540	0.3322	0.2693	0.2585						2540	0.2797	0.2742	0.2729						2540	0.2886	0.2779	0.2818						2540	0.2913	0.2849	0.2346						2540	0.3071	0.2956	0.2926
2550	0.2281	0.2492	0.2466					2550	0.3358	0.2697	0.2565						2550	0.2841	0.2724	0.2767						2550	0.2867	0.2761	0.2804						2550	0.2942	0.2846	0.23						2550	0.3099	0.2942	0.291
2560	0.2258	0.2515	0.2471					2560	0.333	0.2701	0.2596						2560	0.2832	0.2759	0.2777						2560	0.2874	0.279	0.2788						2560	0.293	0.2859	0.2313						2560	0.3077	0.2958	0.2923
2570	0.2279	0.2512	0.2465					2570	0.3329	0.2673	0.2573						2570	0.2824	0.2747	0.2731						2570	0.2896	0.2779	0.2822						2570	0.293	0.2856	0.2303						2570	0.3076	0.2954	0.2926
2580	0.2258	0.2511	0.2462					2580	0.3345	0.2665	0.2559						2580	0.2825	0.2747	0.275						2580	0.2874	0.279	0.2811						2580	0.2908	0.286	0.2333						2580	0.3057	0.2959	0.2925
2590	0.2278	0.2504	0.2421					2590	0.3342	0.2704	0.2605						2590	0.2832	0.2782	0.2762						2590	0.2869	0.2807	0.2826						2590	0.2899	0.2876	0.2325						2590	0.3081	0.2967	0.2924
2600	0.2277	0.2481	0.2481					2600	0.3341	0.2708	0.2606						2600	0.2785	0.2768	0.2758						2600	0.2875	0.2791	0.2812						2600	0.2944	0.2856	0.233						2600	0.3078	0.2958	0.2924
2610	0.2266	0.2526	0.2464					2610	0.3338	0.2693	0.2579						2610	0.2837	0.2759	0.2722						2610	0.2881	0.278	0.2823						2610	0.2936	0.2873	0.2332						2610	0.3101	0.296	0.2938
2620	0.2225	0.25	0.2452					2620	0.3362	0.2703	0.2597						2620	0.2829	0.2765	0.2693						2620	0.2884	0.2806	0.2785						2620	0.2922	0.2861	0.2307						2620	0.3096	0.2962	0.2925
2630	0.2271	0.2504	0.2457					2630	0.3351	0.2713	0.2578						2630	0.2847	0.2759	0.2738						2630	0.2887	0.2804	0.2805						2630	0.2936	0.2876	0.2333						2630	0.3077	0.2966	0.2935
2640	0.2266	0.2502	0.247					2640	0.3351	0.2706	0.2577						2640	0.2843	0.2765	0.2722						2640	0.2879	0.2804	0.2826						2640	0.2916	0.2861	0.233						2640	0.3083	0.2963	0.2925
2650	0.226	0.2483	0.2462					2650	0.3353	0.2732	0.2605						2650	0.285	0.276	0.272						2650	0.2885	0.2795	0.2815						2650	0.2906	0.287	0.2319						2650	0.3083	0.2957	0.2906
2660	0.2269	0.2499	0.2457					2660	0.3348	0.2724	0.2597						2660	0.2831	0.278	0.2768						2660	0.2864	0.2802	0.2838						2660	0.2909	0.2895	0.2299						2660	0.3098	0.2972	0.2928
2670	0.228	0.2484	0.246					2670	0.3383	0.2705	0.257						2670	0.2822	0.2764	0.2757						2670	0.2878	0.2784	0.281						2670	0.291	0.2873	0.2294						2670	0.3079	0.2965	0.2926
2680	0.2281	0.2509	0.2452					2680	0.3347	0.2722	0.2592						2680	0.2845	0.277	0.2738						2680	0.2863	0.2793	0.2808						2680	0.2944	0.287	0.2312						2680	0.3088	0.2965	0.2909
2690	0.2275	0.2497	0.2437					2690	0.3318	0.2733	0.2608						2690	0.2837	0.2777	0.276						2690	0.2886	0.2811	0.2798						2690	0.2954	0.2875	0.2298						2690	0.3082	0.2972	0.2908
2700	0.2269	0.2503	0.2472					2700	0.333	0.2708	0.2593						2700	0.2817	0.2766	0.274						2700	0.2874	0.2799	0.2796						2700	0.2925	0.2882	0.2319						2700	0.3084	0.2945	0.2927
2710	0.2273	0.2519	0.2456					2710	0.3359	0.27	0.2596						2710	0.2857	0.2717	0.2756						2710	0.2921	0.2817	0.282						2710	0.2949	0.2878	0.2318						2710	0.3084	0.2965	0.2916
2720	0.2269	0.2498	0.2457					2720	0.3377	0.27	0.2617						2720	0.2823	0.277	0.2757						2720	0.2876	0.2792	0.2804						2720	0.2925	0.2871	0.2302						2720	0.3076	0.2962	0.2946
2730	0.2291	0.25	0.2474					2730	0.3355	0.268	0.2572						2730	0.2829	0.2769	0.2768						2730	0.2881	0.2801	0.2829						2730	0.2914	0.2873	0.2339						2730	0.3087	0.2954	0.2932
2740	0.2277	0.2488	0.2452					2740	0.3358	0.2686	0.2584						2740	0.2846	0.2759	0.2752						2740	0.2856	0.2791	0.2822						2740	0.2937	0.2857	0.232						2740	0.3084	0.295	0.2902
2750	0.2279	0.2465	0.2454					2750	0.3332	0.2687	0.2581						2750	0.2834	0.2763	0.2757						2750	0.2902	0.2786	0.2827						2750	0.2945	0.2859	0.2326						2750	0.3098	0.2963	0.2935
2760	0.2278	0.2497	0.246					2760	0.3325	0.2706	0.2615						2760	0.2851	0.2763	0.2764						2760	0.2887	0.2806	0.2819						2760	0.2946	0.2876	0.2311						2760	0.3078	0.2957	0.2947
2770	0.2262	0.2493	0.2453					2770	0.3381	0.2687	0.2581						2770	0.2864	0.2767	0.2748						2770	0.2879	0.2795	0.2801						2770	0.293	0.2874	0.2321						2770	0.3102	0.298	0.2922
2780	0.2274	0.2513	0.247					2780	0.3342	0.2727	0.2603						2780	0.2818	0.2767	0.2705						2780	0.2867	0.2813	0.2822						2780	0.2937	0.287	0.2354						2780	0.3083	0.2971	0.2922
2790	0.2259	0.2501	0.2451					2790	0.3361	0.2728	0.2605						2790	0.2837	0.2769	0.2767						2790	0.2901	0.2803	0.28						2790	0.2932	0.287	0.2325						2790	0.3096	0.2949	0.2924
2800	0.2266	0.2505	0.2451					2800	0.3364	0.271	0.2573						2800	0.2836	0.2762	0.2751						2800	0.2866	0.2804	0.2812						2800	0.2931	0.2872	0.2332						2800		0.2969	0.2924
2810	0.2279	0.2497	0.2449					2810	0.3325	0.2748	0.2616						2810	0.285	0.2794	0.2738						2810	0.2896	0.2808	0.2807						2810	0.2942	0.2893	0.2326						2810		0.2983	0.2921
2820	0.2283	0.2505	0.2461					2820	0.3357	0.2705	0.2557						2820	0.2847	0.2757	0.2744						2820	0.2881	0.2794	0.2792						2820	0.2923	0.2861	0.2342						2820		0.2963	0.2943
2830	0.2253	0.2497	0.2473					2830	0.3355	0.2722	0.259						2830	0.285	0.2776	0.2753						2830	0.2907	0.2808	0.2816						2830	0.2939	0.2861	0.2324						2830		0.2966	0.2943
2840	0.2286	0.2517	0.2467					2840	0.3378	0.2723	0.2597						2840	0.2858	0.2765	0.2753						2840	0.2903	0.2787	0.281						2840	0.2925	0.2882	0.2324						2840		0.2959	0.2953
2850	0.2271	0.2509	0.2475					2850	0.3376	0.2708	0.2568						2850	0.2838	0.2746	0.2754						2850	0.2892	0.2797	0.283						2850	0.293	0.2876	0.2328						2850		0.2965	0.2949
2860	0.2273	0.2507	0.2478					2860	0.3348	0.2714	0.2605						2860	0.283	0.2768	0.2751						2860	0.2893	0.2796	0.2797						2860	0.2948	0.2876	0.2307						2860		0.2962	0.2917
2870	0.2272	0.2517	0.2467					2870	0.335	0.2708	0.261						2870	0.2839	0.2756	0.2745						2870	0.2867	0.2788	0.2821						2870	0.2932	0.2866	0.2315						2870		0.2976	0.2924
2880	0.228	0.2504	0.2464					2880	0.3353	0.2712	0.2612						2880	0.2808	0.2762	0.2783						2880	0.2892	0.2804	0.2836						2880	0.2927	0.2881	0.233						2880		0.2979	0.2964
2890	0.2274	0.2523	0.2441					2890	0.3356	0.2688	0.2595						2890	0.285	0.2761	0.2736						2890	0.2895	0.2794	0.2837						2890	0.2937	0.2864	0.2328						2890		0.2983	0.2943
2900	0.2278	0.2487	0.2452					2900	0.3373	0.271	0.2609						2900	0.2961	0.2762	0.276						2900	0.3	0.282	0.2838						2900	0.3068	0.2897	0.2323						2900		0.2982	0.2944
2910	0.2283	0.248	0.246					2910	0.3394	0.2687	0.2577						2910	0.2852	0.2738	0.2762						2910	0.2901	0.2792	0.281						2910	0.2923	0.2869	0.2316						2910		0.2962	0.2942
2920	0.2302	0.2513	0.2458					2920	0.3344	0.2716	0.2608						2920	0.2852	0.2763	0.2725						2920	0.2891	0.2809	0.284						2920	0.2929	0.2876	0.2325						2920		0.2966	0.2949
2930	0.2268	0.2504	0.2457					2930	0.3368	0.2732	0.2612						2930	0.2824	0.2775	0.2756						2930	0.2878	0.2819	0.2816						2930	0.2934	0.2885	0.2344						2930		0.2995	0.2934
2940	0.2278	0.2493	0.2463					2940	0.3374	0.2723	0.2588						2940	0.2855	0.276	0.2739						2940	0.2898	0.2816	0.2829						2940	0.2942	0.2905	0.2308						2940		0.2975	0.2943
2950	0.2281	0.2505	0.2474					2950	0.3368	0.2737	0.2622						2950	0.284	0.2768	0.2748						2950	0.2896	0.2822	0.2832						2950	0.2937	0.2877	0.2309						2950		0.2978	0.2927
2960	0.2274	0.2506	0.2468					2960	0.3374	0.2694	0.2559						2960	0.2872	0.2749	0.2747						2960	0.2891	0.2806							2960	0.2953	0.2885	0.2345						2960		0.2978
2970	0.2278	0.2503	0.2452					2970		0.2722	0.2591						2970	0.2838	0.2771	0.2747						2970	0.2892	0.2824	0.2798						2970	0.2928	0.2906	0.2318						2970		0.2987	0.2954
2980	0.2277	0.2486	0.2452					2980	0.3382	0.271	0.2572						2980	0.2822	0.2764	0.272						2980	0.2887	0.2804	0.2836						2980	0.2929	0.2881	0.2324						2980		0.2971	0.2953
2990	0.2279	0.2499	0.2455					2990	0.3378	0.2717	0.2584						2990	0.2828	0.2768	0.2754						2990	0.288	0.2816	0.2863						2990	0.2905	0.2894	0.2318						2990		0.2983	0.2963
3000	0.2291	0.2507	0.2462					3000	0.3391	0.2703	0.2594						3000	0.2839	0.2744	0.2768						3000	0.2899	0.2821	0.2817						3000	0.2934	0.2892	0.2338						3000		0.2968	0.2947
3010	0.2282	0.2502	0.2435					3010	0.3366								3010	0.2836		0.2753						3010	0.2888		0.2831						3010	0.2945		0.2312						3010			0.2936
3020	0.2268	0.2505	0.2459					3020	0.3368	0.2696	0.2599						3020	0.2843	0.2771	0.2763						3020	0.2912	0.2782	0.2804						3020	0.2942	0.2897	0.2341						3020		0.2987	0.2916
3030	0.2285	0.2501	0.2443					3030	0.3377	0.2715	0.26						3030	0.2853	0.2768	0.2729						3030	0.2918	0.2821	0.2815						3030	0.2927	0.2907	0.2304						3030		0.2989	0.2921
3040	0.23	0.2493	0.2466					3040	0.3388	0.2739	0.262						3040	0.2816	0.2765	0.2758						3040	0.2889	0.2838	0.2813						3040	0.2931	0.2903	0.2324						3040		0.2996	0.2926
3050	0.2288	0.2496	0.2464					3050	0.338	0.2708	0.2571						3050	0.2841	0.275	0.2749						3050	0.29	0.2803	0.2823						3050	0.2942	0.2872	0.234						3050		0.2984	0.2952
3060	0.2295	0.2497	0.2455					3060	0.3395	0.272	0.2578						3060	0.2839	0.2765	0.2753						3060	0.2891	0.282	0.2847						3060	0.2937	0.2877	0.2365						3060		0.2978	0.2955
3070	0.2281	0.2496	0.2471					3070	0.3398	0.2715	0.2591						3070	0.2855	0.2741	0.2728						3070	0.29	0.2791	0.2856						3070	0.2939	0.2854	0.233						3070		0.2959	0.2982
3080	0.2278	0.2504	0.2474					3080	0.3417	0.2722	0.2603						3080	0.2828	0.2767							3080	0.2884	0.2802	0.2814						3080	0.2938	0.2884	0.233						3080		0.2969	0.2921
3090	0.2283	0.2502	0.2454					3090	0.338	0.273	0.2592						3090	0.2831	0.2766	0.2761						3090	0.29	0.281	0.2821						3090	0.2946	0.2887	0.2352						3090		0.2968	0.2945
3100	0.2273	0.2507	0.2447					3100	0.3376	0.2715	0.2611						3100	0.2828	0.2767	0.2765						3100	0.2888	0.2812	0.2828						3100	0.2939	0.29	0.2322						3100		0.2989	0.2945
3110	0.2286	0.2511	0.2442					3110	0.3398	0.2696	0.2594						3110	0.2815	0.2768	0.2752						3110	0.2865	0.2827	0.2814						3110	0.2928	0.2898	0.2348						3110		0.2989	0.2938
3120	0.2288	0.2502	0.2453					3120	0.34	0.2712	0.2629						3120	0.2847	0.2784	0.2731						3120	0.2902	0.2834	0.284						3120	0.2954	0.2906	0.2347						3120		0.3009	0.2971
3130	0.227	0.2482	0.2463					3130	0.3427	0.2694	0.259						3130	0.2826	0.275	0.2742						3130	0.2884	0.2807	0.2826						3130	0.2943	0.289							3130		0.2971	0.2944
3140	0.2296	0.2507	0.2474					3140	0.3381	0.2718	0.2598						3140	0.2849	0.2759	0.273						3140	0.29	0.2819	0.2846						3140	0.2949	0.2897	0.2358						3140		0.2984	0.2958
3150	0.2275	0.2513	0.2471					3150	0.3393	0.2738	0.2609						3150	0.2853	0.276	0.2757						3150	0.2909	0.2813	0.284						3150	0.2941	0.2877	0.2362						3150		0.2982	0.2938
3160	0.2284	0.2487	0.2467					3160	0.3378	0.2717	0.2598						3160	0.2857	0.2754	0.2753						3160	0.2915	0.2811	0.2835						3160	0.2944	0.2898	0.2354						3160		0.2978	0.2945
3170	0.2274	0.2501	0.2464					3170	0.3404	0.2723	0.2609						3170	0.2832	0.2771	0.2754						3170	0.2878	0.2827	0.2867						3170	0.2944	0.2899	0.2313						3170		0.301	0.2965
3180	0.2277	0.2503	0.2468					3180	0.3402	0.27	0.259						3180	0.2863	0.2766	0.276						3180	0.2908	0.2818	0.2828						3180	0.2945	0.2892	0.2322						3180		0.2985	0.2978
3190		0.2515	0.2462					3190	0.3411	0.2686	0.2592						3190	0.2823	0.2769	0.2775						3190	0.2908	0.2827	0.2846						3190	0.2957	0.2893	0.2297						3190		0.2997	0.2976
3200	0.228	0.2494	0.2467					3200	0.3387	0.2691	0.2605						3200	0.2837	0.275	0.273						3200	0.2872	0.282	0.2824						3200	0.2932	0.2887	0.2339						3200		0.2973	0.295
3210	0.2281	0.2496	0.246					3210	0.3393	0.2696	0.2603						3210		0.2778	0.2742						3210		0.2822	0.2853						3210		0.2887	0.233						3210		0.299	0.2961
3220	0.2269	0.2498	0.245					3220	0.3387	0.2712	0.2618						3220		0.2765	0.2752						3220		0.2843	0.2841						3220		0.2893	0.2354						3220		0.2999	0.2962
3230	0.2273	0.2487	0.2454					3230	0.3407	0.2728	0.2605						3230		0.276	0.2738						3230		0.2824	0.2833						3230		0.2917	0.2352						3230		0.3007	0.295
3240	0.2302	0.2487	0.2466					3240	0.3387	0.2732	0.2615						3240		0.2769	0.2764						3240		0.2827	0.2844						3240		0.2903	0.2347						3240		0.3012	0.2973
3250	0.2273	0.2513	0.2443					3250	0.3419	0.2729	0.2594						3250		0.2763	0.2752						3250		0.2817	0.2857						3250		0.2872	0.2334						3250		0.2992	0.2972
3260	0.2272	0.2507	0.2461					3260	0.3391	0.2702	0.2588						3260		0.2752	0.2765						3260		0.2837	0.2836						3260		0.2895	0.2349						3260		0.2998	0.2935
3270	0.2286	0.2501	0.2464					3270	0.3387	0.2704	0.261						3270		0.2751	0.2736						3270		0.283							3270		0.2904	0.233						3270		0.3
3280	0.2271	0.2489	0.2451					3280		0.2709	0.2616						3280		0.2765	0.2772						3280		0.2822							3280		0.2894	0.2345						3280		0.2991
3290	0.2276	0.2498						3290		0.2706	0.2607						3290		0.2767	0.2762						3290		0.2834							3290		0.2913	0.2346						3290		0.301
3300	0.227		0.246					3300		0.2707	0.2598						3300		0.2759	0.2745						3300		0.2839							3300		0.2904	0.2334						3300		0.3005
3310	0.2293	0.249	0.2451					3310		0.2685	0.2568						3310		0.2763	0.2758						3310		0.2817							3310		0.2885	0.2343						3310		0.2982
3320	0.2288	0.2492	0.2438														3320			0.2749															3320			0.2331
3330	0.2277	0.2499	0.2457														3330			0.2734															3330			0.2333
3340	0.2312	0.2494	0.2462														3340			0.2732															3340			0.2349
3350	0.2291	0.251	0.2469														3350			0.2751															3350			0.2356
3360	0.229	0.2484	0.2455														3360			0.2751															3360			0.2353
3370	0.2271	0.2486	0.2481														3370			0.2744															3370			0.2305
3380	0.2271	0.2512	0.2458														3380			0.2762															3380			0.2332
3390	0.2288	0.2475	0.2456																																3390			0.2355
3400	0.2267	0.2491	0.2476																																3400			0.2336
3410	0.2306	0.2505	0.2491																																3410			0.2356
3420	0.2263	0.2505	0.2479																																3420			0.2352
3430	0.2295	0.2487	0.2469																																3430			0.2333
3440	0.2283	0.249	0.2477																																3440
3450	0.2297	0.2516	0.2474
3460	0.2278	0.2497	0.2449
3470	0.2277	0.2507	0.2466
3480	0.2291	0.2506	0.2457
3490	0.2255	0.2506	0.2449
3500		0.2501	0.2463
3510		0.2494	0.2451
3520		0.2515	0.2463
3530		0.2494	0.2469
3540		0.2493	0.2467
3550		0.25	0.2475
3560		0.2502	0.2465
3570		0.2494	0.245
3580		0.2511	0.2473
3590		0.2506	0.2464
3600		0.2495
[truncated: 50 more columns]

## Sheet: Fig_1 cyclase
		Conversion		0.0000109952 AU nM-1						Conversion		0.0000109952 AU nM-1						Conversion		0.0000109952 AU nM-1						Conversion		0.0000109952 AU nM-1						Conversion		0.0000109952 AU nM-1						Conversion		0.0000109952 AU nM-1
Negative Control				Volume = 200 uL			[GGPP]	4	μM			Volume = 200 uL			[GGPP]	5	μM			Volume = 200 uL			[GGPP]	6	μM			Volume = 200 uL			[GGPP]	8	μM			Volume = 200 uL			[GGPP]	10	μM			Volume = 200 uL			[GGPP]	15	μM
	Absorbance (AU)							Absorbance (AU)								Absorbance (AU)								Absorbance (AU)								Absorbance (AU)								Absorbance (AU)								Absorbance (AU)
Time (s)	Trial 1	Trial 2		Rate (AU/s)	Rate (nM/s)		Time (s)	Trial 1	Trial 2	Trial 3		Rate (AU/s)	Rate (nM/s)		Time (s)	Trial 1	Trial 2	Trial 3		Rate (AU/s)	Rate (nM/s)		Time (s)	Trial 1	Trial 2	Trial 3		Rate (AU/s)	Rate (nM/s)		Time (s)	Trial 1	Trial 2	Trial 3		Rate (AU/s)	Rate (nM/s)		Time (s)	Trial 1	Trial 2	Trial 3		Rate (AU/s)	Rate (nM/s)		Time (s)	Trial 1	Trial 2
10	0.5822	0.3771	1	-5.81e-06	-0.528412		10	0.5802	0.5835	0.6015	1	5.71e-06	0.519318		10	0.5917	0.5815	0.5811	1	1.067e-05	0.970423		10	0.5925	0.5815	0.5747	1	1.533e-05	1.39424		10	0.5881	0.5798	0.5741	1	1.643e-05	1.49429		10	0.5875	0.5725	0.5755	1	2.305e-05	2.09637		10	0.5941	0.5761
20	0.5829	0.375	2	-1.109e-05	-1.00862		20	0.5827	0.5844	0.6065	2	5.37e-06	0.488395		20	0.5932	0.5836	0.5804	2	8.82e-06	0.802168		20	0.5942	0.5813	0.5767	2	1.648e-05	1.49884		20	0.5897	0.5771	0.5781	2	1.985e-05	1.80533		20	0.5906	0.5734	0.5764	2	2.514e-05	2.28645		20	0.5931	0.577
30	0.5854	0.3726					30	0.5816	0.5817	0.6009	3	4.95e-06	0.450196		30	0.5916	0.5827	0.5789	3	1.303e-05	1.18506		30	0.5938	0.5813	0.5781	3	1.637e-05	1.48883		30	0.5899	0.5782	0.5768	3	1.981e-05	1.8017		30	0.5891	0.5704	0.5767	3	2.254e-05	2.04999		30	0.5921	0.5745
40	0.584	0.3744					40	0.585	0.5839	0.605	Average		0.48597		40	0.5905	0.5844	0.5795	Average		0.985885		40	0.5921	0.5814	0.579	Average		1.46064		40	0.5875	0.578	0.5768	Average		1.70044		40	0.5918	0.573	0.5788	Average		2.14427		40	0.5941	0.5766
50	0.5849	0.376					50	0.5808	0.5838	0.6045	Std Dev		0.0346243		50	0.5914	0.583	0.5802	Std Dev		0.191915		50	0.5897	0.5797	0.5765	Std Dev		0.0577149		50	0.5859	0.5767	0.5739	Std Dev		0.178541		50	0.5902	0.5715	0.5776	Std Dev		0.125299		50	0.5938	0.5758
60	0.5839	0.3739					60	0.5833	0.584	0.6066					60	0.5954	0.5848	0.5804					60	0.5936	0.5829	0.5777					60	0.5908	0.5797	0.577					60	0.5895	0.5722	0.579					60	0.5935	0.575
70	0.5838	0.3758					70	0.5849	0.5857	0.6054					70	0.5932	0.5858	0.5818					70	0.5953	0.5833	0.5786					70	0.5886	0.5814	0.5768					70	0.5927	0.5749	0.579					70	0.5947	0.5784
80	0.5842	0.375					80	0.5819	0.5845	0.6049					80	0.5929	0.5841	0.5832					80	0.5949	0.5846	0.5784					80	0.5898	0.581	0.5772					80	0.5917	0.5742	0.5769					80	0.593	0.5771
90	0.5851	0.3758					90	0.5846	0.5837	0.6057					90	0.592	0.5849	0.5816					90	0.5951	0.584	0.5773					90	0.5902	0.5816	0.5766					90	0.5938	0.5761	0.5803					90	0.5944	0.5769
100	0.5824	0.3747					100	0.5836	0.5854	0.6039					100	0.593	0.5878	0.5808					100	0.5924	0.5817	0.5768					100	0.5884	0.579	0.5778					100	0.5907	0.5724	0.5803					100	0.5939	0.5766
110	0.5847	0.3725					110	0.5856	0.5859	0.608					110	0.5929	0.5867	0.5816					110	0.5941	0.5813	0.5797					110	0.5911	0.5785	0.5789					110	0.5908	0.5728	0.5798					110	0.5956	0.5783
120	0.5839	0.3713					120	0.5853	0.5832	0.6073					120	0.5927	0.585	0.582					120	0.5951	0.5816	0.5781					120	0.5905	0.5772	0.5779					120	0.5903	0.5749	0.5782					120	0.596	0.5781
130	0.5815	0.3774					130	0.5822	0.5872	0.6035					130	0.5928	0.5837	0.5837					130	0.5948	0.585	0.5759					130	0.5897	0.5829	0.5769					130	0.5924	0.5773	0.5772					130	0.5936	0.5806
140	0.5841	0.3735					140	0.5817	0.5843	0.6045					140	0.5962	0.584	0.5836					140	0.5936	0.5842	0.5757					140	0.5874	0.5807	0.576					140	0.591	0.5757	0.5766					140	0.5988	0.5787
150	0.5815	0.3703					150	0.5855	0.583	0.6038					150	0.5921	0.5876	0.5813					150	0.5944	0.5814	0.5806					150	0.5877	0.5772	0.5774					150	0.5914	0.5736	0.5805					150	0.5946	0.5785
160	0.5835	0.3727					160	0.5844	0.5872	0.6064					160	0.5932	0.5841	0.583					160	0.5972	0.584	0.5785					160	0.5931	0.5823	0.5797					160	0.5899	0.5759	0.5788					160	0.5986	0.5792
170	0.5816	0.3667					170	0.5802	0.5845	0.6046					170	0.5943	0.5853	0.5818					170	0.594	0.5836	0.5753					170	0.589	0.5814	0.5773					170	0.5931	0.5743	0.5794					170	0.5943	0.5765
180	0.5851	0.373					180	0.5852	0.5861	0.6074					180	0.5964	0.5879	0.5838					180	0.5985	0.584	0.5809					180	0.5909	0.5798	0.5788					180	0.5914	0.5734	0.5797					180	0.5976	0.579
190	0.5801	0.3737					190	0.5854	0.5862	0.6063					190	0.5927	0.5858	0.5852					190	0.5949	0.5836	0.5769					190	0.5912	0.5851	0.5786					190	0.5919	0.5778	0.581					190	0.594	0.5816
200	0.5807	0.3725					200	0.5829	0.5856	0.6046					200	0.5924	0.5828	0.5833					200	0.5934	0.5858	0.5772					200	0.5881	0.5809	0.5782					200	0.5907	0.5747	0.5799					200	0.5962	0.5825
210	0.5818	0.3724					210	0.5822	0.5844	0.6038					210	0.593	0.5844	0.5846					210	0.5965	0.5848	0.5788					210	0.5886	0.5819	0.5795					210	0.5932	0.5766	0.5805					210	0.5953	0.5783
220	0.5842	0.3701					220	0.5839	0.584	0.6065					220	0.5953	0.5833	0.5851					220	0.5944	0.5864	0.5803					220	0.5898	0.5807	0.5786					220	0.5911	0.5781	0.5799					220	0.5952	0.5773
230	0.5834	0.3714					230	0.5837	0.5863	0.6056					230	0.5944	0.5844	0.5842					230	0.5941	0.5837	0.5781					230	0.5898	0.5821	0.5787					230	0.592	0.5766	0.5813					230	0.5995	0.5804
240	0.5819	0.3735					240	0.5829	0.5835	0.6015					240	0.5929	0.5842	0.5848					240	0.5952	0.5855	0.5788					240	0.5919	0.5826	0.5806					240	0.5893	0.5772	0.5778					240	0.5949	0.5821
250	0.5815	0.3708					250	0.584	0.5854	0.605					250	0.5943	0.5864	0.5862					250	0.5939	0.5841	0.5795					250	0.5911	0.5802	0.5808					250	0.5953	0.5771	0.5825					250	0.5985	0.5813
260	0.583	0.3727					260	0.5861	0.5868	0.6073					260	0.596	0.5884	0.5833					260	0.5973	0.5851	0.5804					260	0.5909	0.5798	0.5795					260	0.5959	0.579	0.583					260	0.6006	0.5821
270	0.5815	0.3752					270	0.5844	0.5844	0.6054					270	0.596	0.5863	0.5845					270	0.5956	0.584	0.5824					270	0.592	0.5819	0.5803					270	0.5947	0.5761	0.5805					270	0.5976	0.5809
280	0.5828	0.3749					280	0.5835	0.5866	0.6058					280	0.5929	0.5836	0.5831					280	0.5949	0.5851	0.5792					280	0.5918	0.5834	0.5801					280	0.5918	0.578	0.5798					280	0.5995	0.5819
290	0.5821	0.3705					290	0.5856	0.5846	0.6053					290	0.5986	0.588	0.5869					290	0.5952	0.5856	0.5807					290	0.5922	0.5848	0.5829					290	0.5956	0.5797	0.5839					290	0.5964	0.5819
300	0.5826	0.3689					300	0.5857	0.5845	0.604					300	0.5932	0.5854	0.585					300	0.5957	0.5843	0.5814					300	0.5917	0.5819	0.5829					300	0.5941	0.5783	0.5844					300	0.5982	0.5826
310	0.5815	0.3698					310	0.5856	0.5867	0.6063					310	0.5968	0.5869	0.5871					310	0.5983	0.5864	0.5843					310	0.5915	0.5835	0.5821					310	0.5936	0.5781	0.5835					310	0.6008	0.5822
320	0.5817	0.3772					320	0.5868	0.584	0.6064					320	0.598	0.5866	0.5863					320	0.5989	0.5887	0.5827					320	0.5919	0.5831	0.5823					320	0.5959	0.5793	0.5839					320	0.6001	0.5829
330	0.5807	0.3703					330	0.586	0.5868	0.6066					330	0.5949	0.5849	0.5848					330	0.5972	0.5879	0.5808					330	0.5906	0.5825	0.5797					330	0.5935	0.5814	0.5809					330	0.6001	0.5854
340	0.5838	0.3672					340	0.5849	0.5843	0.6045					340	0.5954	0.5878	0.5863					340	0.5973	0.5868	0.5815					340	0.5934	0.5818	0.584					340	0.5946	0.5803	0.5822					340	0.5988	0.5817
350	0.581	0.3707					350	0.5835	0.5866	0.6052					350	0.5959	0.5874	0.5867					350	0.5987	0.5891	0.5835					350	0.5941	0.5858	0.5844					350	0.5963	0.5811	0.5848					350	0.6009	0.5852
360	0.5802	0.3698					360	0.5842	0.5865	0.6033					360	0.5946	0.5877	0.5846					360	0.5954	0.5881	0.5811					360	0.5934	0.5846	0.5837					360	0.5938	0.5794	0.5846					360	0.601	0.5842
370	0.5802	0.3668					370	0.5863	0.5857	0.6057					370	0.5981	0.5889	0.5857					370	0.597	0.5875	0.5833					370	0.5919	0.5839	0.581					370	0.5976	0.579	0.585					370	0.5987	0.5816
380	0.5795	0.3703					380	0.5886	0.5856	0.6083					380	0.5978	0.5891	0.5863					380	0.5997	0.5889	0.5814					380	0.5933	0.5861	0.5832					380	0.5972	0.5833	0.5869					380	0.6003	0.5845
390	0.5815	0.3764					390	0.5846	0.5865	0.6056					390	0.596	0.5859	0.5873					390	0.5996	0.5896	0.5838					390	0.5932	0.5866	0.5818					390	0.5992	0.5834	0.5847					390	0.601	0.5837
400	0.5792	0.3683					400	0.5871	0.5849	0.6071					400	0.5981	0.5881	0.5867					400	0.5977	0.5875	0.5834					400	0.5936	0.5849	0.5842					400	0.5985	0.582	0.5868					400	0.6025	0.5856
410	0.5808	0.3682					410	0.5889	0.5874	0.6088					410	0.5959	0.5883	0.5858					410	0.5979	0.5888	0.5847					410	0.5932	0.5862	0.5839					410	0.5983	0.5819	0.585					410	0.6038	0.5872
420	0.5788	0.3657					420	0.5853	0.5847	0.6051					420	0.5947	0.5876	0.5853					420	0.5963	0.5865	0.5823					420	0.5953	0.5846	0.5851					420	0.594	0.5799	0.5842					420	0.6031	0.5862
430	0.5805	0.367					430	0.5865	0.5883	0.609					430	0.5967	0.5872	0.5875					430	0.6	0.5909	0.5858					430	0.5974	0.5872	0.5875					430	0.5995	0.5817	0.5855					430	0.6026	0.5872
440	0.5781	0.3646					440	0.5863	0.5884	0.6056					440	0.5962	0.5878	0.5874					440	0.5973	0.5913	0.5829					440	0.5944	0.5871	0.5878					440	0.5996	0.5816	0.5891					440	0.6019	0.5838
450	0.5808	0.3672					450	0.5885	0.5878	0.6087					450	0.5969	0.5873	0.5863					450	0.5991	0.59	0.5832					450	0.596	0.5874	0.5876					450	0.5978	0.5837	0.5866					450	0.6026	0.5908
460	0.583	0.3683					460	0.5875	0.5838	0.6049					460	0.5963	0.5871	0.5851					460	0.5991	0.5869	0.5865					460	0.5961	0.5861	0.588					460	0.5985	0.5821	0.5883					460	0.6036	0.5853
470	0.5826	0.3754					470	0.5867	0.5877	0.6058					470	0.5976	0.5892	0.5856					470	0.6018	0.5896	0.5853					470	0.5984	0.5877	0.5894					470	0.6004	0.5835	0.5886					470	0.6059	0.5885
480	0.5796	0.3742					480	0.584	0.5861	0.6053					480	0.5978	0.5885	0.5884					480	0.602	0.5902	0.5846					480	0.5947	0.586	0.5872					480	0.6001	0.5838	0.5891					480	0.6044	0.5885
490	0.5818	0.366					490	0.5868	0.5865	0.6099					490	0.5987	0.589	0.5862					490	0.6018	0.5888	0.5859					490	0.5995	0.5895	0.59					490	0.6022	0.5811	0.5906					490	0.6062	0.5878
500	0.5846	0.3696					500	0.5886	0.5877	0.6086					500	0.5974	0.5885	0.5862					500	0.6001	0.5899	0.5873					500	0.5971	0.5887	0.5907					500	0.6035	0.5877	0.593					500	0.6058	0.589
510	0.58	0.3674					510	0.5877	0.5849	0.6068					510	0.5998	0.5914	0.5875					510	0.6018	0.5886	0.5876					510	0.595	0.5861	0.5876					510	0.5992	0.582	0.5901					510	0.6063	0.5877
520	0.5817	0.3639					520	0.5874	0.5879	0.6088					520	0.599	0.5912	0.5877					520	0.6024	0.5901	0.5852					520	0.5977	0.5882	0.5886					520	0.602	0.5829	0.5911					520	0.6043	0.5865
530	0.5783	0.3677					530	0.5857	0.5888	0.6052					530	0.5984	0.5888	0.59					530	0.6008	0.591	0.5842					530	0.5982	0.5905	0.5891					530	0.6001	0.5859	0.5888					530	0.6055	0.59
540	0.5805	0.3648					540	0.5871	0.5874	0.6069					540	0.5965	0.589	0.5872					540	0.6019	0.5906	0.5871					540	0.5982	0.5883	0.5912					540	0.6023	0.5856	0.5912					540	0.6061	0.5919
550	0.5791	0.3675					550	0.5849	0.5856	0.6067					550	0.5983	0.5869	0.5896					550	0.6	0.5901	0.583					550	0.5981	0.5896	0.5873					550	0.5997	0.5868	0.5877					550	0.6054	0.5905
560	0.5808	0.3661					560	0.5856	0.5862	0.6081					560	0.5982	0.5876	0.5877					560	0.5998	0.5907	0.5846					560	0.5967	0.5912	0.5876					560	0.5994	0.5852	0.5864					560	0.6055	0.59
570	0.5816	0.3658					570	0.5867	0.5848	0.6061					570	0.5976	0.5892	0.59					570	0.602	0.5903	0.5854					570	0.5971	0.5883	0.5895					570	0.6015	0.5854	0.5918					570	0.6035	0.587
580	0.5779	0.364					580	0.5852	0.5873	0.6064					580	0.5972	0.5884	0.5868					580	0.6002	0.5918	0.5843					580	0.5964	0.5905	0.5892					580	0.6023	0.5862	0.5917					580	0.6053	0.59
590	0.5792	0.3695					590	0.5849	0.5896	0.6074					590	0.6004	0.5889	0.5921					590	0.6004	0.5934	0.5856					590	0.5971	0.5923	0.5878					590	0.6028	0.5882	0.5889					590	0.6073	0.5937
600	0.5787	0.3778					600	0.5847	0.5875	0.609					600	0.5984	0.5869	0.5916					600	0.6008	0.5917	0.5841					600	0.5968	0.5931	0.5868					600	0.602	0.5881	0.5916					600	0.6061	0.5903
610	0.5809	0.3826					610	0.5882	0.5867	0.6075					610	0.599	0.5899	0.5893					610	0.6012	0.5916	0.5874					610	0.5994	0.5899	0.5917					610	0.604	0.5891	0.5915					610	0.6094	0.5921
620	0.5782	0.3671					620	0.585	0.5889	0.6075					620	0.5991	0.5881	0.5877					620	0.6007	0.591	0.5847					620	0.5971	0.5913	0.5888					620	0.6017	0.59	0.591					620	0.6084	0.5936
630	0.5799	0.3619					630	0.5835	0.5877	0.6061					630	0.5965	0.5859	0.588					630	0.5996	0.589	0.5852					630	0.5999	0.5901	0.5883					630	0.6035	0.5882	0.5901					630	0.607	0.5882
640	0.5794	0.3591					640	0.5885	0.588	0.6093					640	0.5981	0.5899	0.5872					640	0.6029	0.5908	0.5872					640	0.5956	0.5871	0.5882					640	0.6039	0.5863	0.5917					640	0.6056	0.5899
650	0.5832	0.3604					650	0.588	0.5846	0.6116					650	0.5999	0.5909	0.588					650	0.6044	0.5923	0.5883					650	0.6013	0.5877	0.5918					650	0.6062	0.5857	0.5939					650	0.6111	0.591
660	0.5802	0.3658					660	0.5854	0.5871	0.6075					660	0.5994	0.5912	0.5887					660	0.6056	0.5911	0.5878					660	0.5999	0.5906	0.589					660	0.606	0.5871	0.5931					660	0.6113	0.5914
670	0.5808	0.3655					670	0.5841	0.5882	0.6066					670	0.5988	0.5878	0.5913					670	0.6033	0.5922	0.587					670	0.6	0.5943	0.5904					670	0.6049	0.5911	0.5897					670	0.6101	0.5937
680	0.5797	0.3609					680	0.5865	0.5882	0.6079					680	0.6005	0.5899	0.5889					680	0.6037	0.5904	0.5879					680	0.6012	0.5912	0.593					680	0.6064	0.5877	0.5933					680	0.6115	0.5928
690	0.5791	0.362					690	0.5869	0.5852	0.6065					690	0.5967	0.5878	0.587					690	0.5998	0.5917	0.5849					690	0.5992	0.5918	0.5894					690	0.6041	0.5895	0.5907					690	0.6099	0.5932
700	0.5827	0.3649					700	0.5848	0.5881	0.6061					700	0.5985	0.5907	0.5881					700	0.6026	0.5921	0.5863					700	0.5985	0.5905	0.5898					700	0.6053	0.5877	0.5931					700	0.6098	0.592
710	0.5817	0.3641					710	0.5856	0.5884	0.6058					710	0.5986	0.5901	0.5896					710	0.6026	0.5923	0.5853					710	0.5992	0.5936	0.5905					710	0.6043	0.5908	0.5917					710	0.6115	0.5957
720	0.5812	0.3655																													720	0.5999	0.5926	0.5922					720	0.608	0.5913	0.5948					720	0.6117	0.5941
730	0.58	0.3622																													730	0.6001	0.5942	0.5918					730	0.605	0.591	0.5946					730	0.6133	0.5952
740	0.5801	0.3632																													740	0.5987	0.5957	0.5907					740	0.6067	0.5938	0.5923					740	0.6098	0.5945
750	0.58	0.3618																													750	0.6013	0.5941	0.5918					750	0.6058	0.592	0.5931					750	0.6033	0.5895
760	0.5805	0.3604																													760	0.6007	0.5922	0.592					760	0.6068	0.5905	0.5927					760	0.6143	0.5957
770	0.5784	0.3638																													770	0.6016	0.5925	0.5924					770	0.608	0.591	0.5948					770	0.6116	0.5966
780	0.5811	0.36																													780	0.5999	0.5929	0.5916					780	0.6063	0.591	0.5948					780	0.6119	0.5948
790	0.5799	0.3592																													790	0.6014	0.5947	0.5929					790	0.6063	0.5886	0.5946					790	0.6129	0.5957
800	0.5782	0.3581																													800	0.6002	0.5929	0.5935					800	0.6059	0.5924	0.5956					800	0.6149	0.5967
810	0.578	0.3599																													810	0.5997	0.5935	0.5909					810	0.6071	0.5907	0.5963					810	0.6141	0.5958
820	0.5771	0.3646																													820	0.6003	0.5955	0.5911					820	0.6085	0.5936	0.597					820	0.6139	0.5971
830	0.5785	0.3593																													830	0.6033	0.5932	0.594					830	0.6062	0.5935	0.595					830	0.612	0.5962
840	0.5809	0.3566																													840	0.601	0.5917	0.5915					840	0.608	0.5916	0.5936					840	0.6149	0.596
850	0.5792	0.3585																													850	0.5993	0.5954	0.5946					850	0.6074	0.5934	0.5975					850	0.6123	0.5976
860	0.581	0.3573																													860	0.6037	0.5958	0.5936					860	0.61	0.5918	0.5962					860	0.6168	0.5982
870	0.5757	0.3571																													870	0.6024	0.5956	0.5939					870	0.608	0.5928	0.5965					870	0.6147	0.5996
880	0.5817	0.3587																													880	0.6031	0.5953	0.594					880	0.6084	0.5944	0.5964					880	0.6176	0.5995
890	0.5794	0.358																													890	0.6008	0.5951	0.5918					890	0.6093	0.594	0.5973					890	0.6154	0.5987
900	0.5794	0.3585																													900	0.6035	0.5965	0.5937					900	0.6097	0.5946	0.5955					900	0.6157	0.602
910	0.5788	0.3566																													910	0.6036	0.597	0.5922					910	0.6112	0.5948	0.5979					910	0.6176	0.6003
920	0.5796	0.3615																													920	0.6019	0.5978	0.5929					920	0.6115	0.5955	0.5977					920	0.6179	0.602
930	0.5787	0.3587																													930	0.6027	0.5962	0.5914					930	0.6101	0.596	0.5965					930	0.6169	0.6036
940	0.5777	0.3576																													940	0.603	0.5965	0.5915					940	0.6087	0.5967	0.593					940	0.6164	0.6029
950	0.5785	0.3574																													950	0.6017	0.5938	0.5925					950	0.6085	0.5947	0.5955					950	0.6182	0.6049
960	0.5819	0.3599																													960	0.6007	0.5937	0.5931					960	0.6104	0.5948	0.5987					960	0.6209	0.6063
970	0.5782	0.3584																													970	0.6047	0.5957	0.5936					970	0.6077	0.593	0.5982					970	0.6197	0.6044
980	0.58	0.3541																													980	0.6044	0.595	0.5946					980	0.6111	0.5924	0.5976					980	0.6196	0.603
990	0.5767	0.3571																													990	0.6018	0.5953	0.5915					990	0.6069	0.5938	0.5946					990	0.6176	0.6044
1000	0.577	0.3593																													1000	0.6015	0.5978	0.591					1000	0.6106	0.597	0.5951					1000	0.6184	0.6049
1010	0.5793	0.3646																													1010	0.6022	0.5963	0.5946					1010	0.6099	0.597	0.5983					1010	0.6195	0.6067
1020	0.5788	0.3593
1030	0.5774	0.3575
1040	0.5796	0.3571
1050	0.578	0.3556
1060	0.5801	0.3564
1070	0.5779	0.3589
1080	0.5784	0.3583
1090	0.5776	0.359
1100	0.5772	0.3571
1110	0.5786	0.3545
1120	0.5769	0.357
1130	0.5773	0.3558
1140	0.5788	0.3567
1150	0.5753	0.3573
1160	0.5768	0.3555
1170	0.5764	0.3552
1180	0.5777	0.356
1190	0.5765	0.3572
1200	0.5776	0.3558
1210	0.5777	0.3554
1220	0.5783	0.3575
1230	0.5751	0.3556
1240	0.5764	0.3566
1250	0.5776	0.3569
1260	0.5762	0.3537
1270	0.5769	0.3548
1280	0.5764	0.3549
1290	0.5769	0.3565
1300	0.5751	0.3553
1310	0.5783	0.3575
1320	0.5758	0.3532
1330	0.5754	0.3555
1340	0.5779	0.3537
1350	0.5784	0.3577
1360	0.578	0.3536
1370	0.5754	0.3539
1380	0.5766	0.3521
1390	0.577	0.355
1400	0.5771	0.3577
1410	0.5778	0.3522
1420	0.577	0.3553
1430	0.576	0.3554
1440	0.5758	0.3562
1450	0.5766	0.3526
1460	0.5789	0.3556
1470	0.5751	0.3538
1480	0.5744	0.3552
1490	0.5745	0.3541
1500	0.5745	0.356
1510	0.5769	0.3544
1520	0.5761	0.3561
1530	0.5753	0.3571
1540	0.5757	0.356
1550	0.5767	0.3543
1560	0.5731	0.3565
1570	0.5752	0.3546
1580	0.574	0.3553
1590	0.5729	0.3532
1600	0.5731	0.3564
1610	0.5751	0.3547
1620	0.5723	0.3511
1630	0.5769	0.352
1640	0.5751	0.3546
1650	0.5753	0.3519
1660	0.5755	0.3515
1670	0.5763	0.3509
1680	0.5738	0.3531
1690	0.5726	0.3544
1700	0.5762	0.3541
1710	0.5754	0.3516
1720	0.5747	0.3542
1730	0.5731	0.3528
1740	0.5738	0.3522
1750	0.575	0.3512
1760	0.5735	0.3514
1770	0.5737	0.3513
1780	0.5732	0.353
1790	0.5724	0.3558
1800	0.5737	0.3565
1810	0.5756	0.3541
1820	0.5707	0.3521
1830	0.5726	0.3508
1840	0.5741	0.3524
1850	0.5731	0.3514
1860	0.5713	0.3514
1870	0.5741	0.3523
1880	0.5755	0.352
1890	0.5692	0.3537
1900	0.5723	0.3527
1910	0.5728	0.3526
1920	0.571	0.3541
1930	0.5733	0.3505
1940	0.5717	0.3519
1950	0.5721	0.3515
1960	0.5729	0.3501
1970	0.5707	0.3515
1980	0.5719	0.3498
1990	0.5732	0.35
2000	0.5717	0.353
2010	0.5713	0.3525
2020	0.5724	0.3497
2030	0.572	0.351
2040	0.5717	0.3508
2050	0.5722	0.3493
2060	0.5722	0.3498
2070	0.5708	0.3486
2080	0.5736	0.3518
2090	0.5716	0.3519
2100	0.571	0.3511
2110	0.5713	0.3498
2120	0.5701	0.3504
2130	0.5713	0.3495
2140	0.5717	0.3494
2150	0.5722	0.3492
2160	0.5721	0.3496
2170	0.5715	0.3501
2180	0.5711	0.3498
2190	0.5698	0.3491
2200	0.5701	0.3514
2210	0.5713	0.3493
2220	0.5702	0.3494
2230	0.5697	0.3528
2240	0.5704	0.3528
2250	0.5706	0.3513
2260	0.5712	0.3505
2270	0.57	0.3499
2280	0.5693	0.3501
2290	0.569	0.3515
2300	0.5717	0.3501
2310	0.5711	0.3479
2320	0.5706	0.3478
2330	0.5706	0.3471
2340	0.5719	0.3494
2350	0.5697	0.3473
2360	0.5697	0.3466
2370	0.5699	0.3464
2380	0.5698	0.3475
2390	0.5696	0.3493
2400	0.5703	0.3488
2410	0.569	0.348
2420	0.5679	0.346
2430	0.5699	0.3459
2440	0.5665	0.345
2450	0.5695	0.3447
2460	0.5698	0.3471
2470	0.569	0.3448
2480	0.5697	0.3449
2490	0.5706	0.3438
2500	0.5693	0.344
2510	0.5697	0.3441
2520	0.5693
2530	0.5696
2540	0.5693
2550	0.5714
2560	0.5694
2570	0.5684
2580	0.5701
[truncated: 41 more columns]

## Sheet: Fig_S8b
Distance (Å)	Mean (Å)	sd (Å)	Min (Å)	Max (Å)
116.635	114.313	28.043	53.828	195.551
98.992
154.938
89.998
106.787
137.107
106.18
134.584
91.996
83.892
96.99
195.551
175.657
119.662
140.972
110.732
163.539
75.267
88.07
116.997
123.065
164.746
114.342
155.951
167.4
84.997
106.225
81.076
134.036
97.237
151.193
97.089
143.559
120.067
107.713
161.724
172.387
168.191
110.072
103.06
72.654
163.37
139.169
158.519
115.401
88.837
86.051
127.07
159.504
139.966
150.862
63.148
127.801
111.449
63.684
90.592
98.677
57.732
49.779
56.618
76.332
138.83
91.81
55.045
114.724
108.819
107.88
143.502
77.814
135.237
144.599
103.877
124.385
126.753
142.473
123.231
126.831
59.33
89.821
121.538
99.141
126.593
54.981
102.207
101.925
126.585
104.878
131.76
75.288
121.983
109.315
116.676
119.127
161.62
141.398
134.472
136.824
100.66
166.125
122.377
149.244
176.654
120.253
117.508
142.391
113.484
119.368
98.586
104.285
118.473
153.855
144.876
104.865
114.181
119.41
126.296
138.704
126.96
111.072
100.177
123.106
83.966
112.53
155.507
77.667
98.321
133.262
102.77
120.73
106.182
125.257
112.986
117.673
76.969
137.131
111.405
87.6
156.953
53.828
102.088
135.339
118.198
74.728
54.399
130.979
108.516
148.659
93.257
137.1
97.445
116.737
91.952
122.146
121.616
87.037
110.02
101.128
83.801
107.47
91.312
143.839
89.226
143.697
73.962
110.66
98.693
105.268
78.533
153.431
134.925
133.106
99.991
76.656
120.777
86.793
150.113
106.973
107.954
89.141
108.179
84.932
139.278
111.059
109.252
125.949
119.972
111.176
158.535
55.388
99.923
94.218
94.364
91.765
106.74
148.6
124.831
104.812
121.325
108.51
107.121
84.549
92.245

## Sheet: Fig_S15a
Threshold (Å)	P-Value	Cramer's V	%Population
4.37931	0	1	0
7.37931	0	1	0
10.3793	0	1	0
13.3793	0	1	0
16.3793	0.0171456	0.028551	1.43344
19.3793	4.00984e-22	0.141634	41.4896
22.3793	6.1239e-28	0.144085	73.1455
25.3793	5.40921e-12	0.101314	87.2394
28.3793	9.72044e-14	0.0966167	93.0734
31.3793	3.04232e-06	0.0665558	95.4391
34.3793	3.5092e-15	0.0911639	97.5541
37.3793	3.1355e-22	0.101726	97.9651
40.3793	0.000727814	0.0338294	97.7145
43.3793	1	0	98.8172
46.3793	1	0	99.6893
49.3793	1	0	99.9599
52.3793	1	0	99.9699
55.3793	1	0	100
58.3793	1	0	100
61.3793	1	0	100
64.3793	1	0	100
67.3793	1	0	100
70.3793	1	0	100
73.3793	1	0	100

## Sheet: Fig_S15b
Threshold (Å)	P-Value	Cramer's V	%Population
4.22102	0	1	0
7.22102	0	1	0
10.221	0	1	0
13.221	0	1	0
16.221	0	1	0
19.221	1.01849e-22	0.140004	30.4261
22.221	2.71963e-16	0.123658	68.4912
25.221	4.46028e-13	0.10529	83.4386
28.221	1.32897e-23	0.125174	91.99
31.221	1.25893e-18	0.106631	95.4787
34.221	3.9429e-18	0.101601	97.2231
37.221	3.0154e-13	0.0841557	98.5263
40.221	3.13964e-15	0.0861695	99.2982
43.221	4.07407e-05	0.0450191	99.3383
46.221	0.566217	0.00574351	99.3383
49.221	1	0	99.7193
52.221	1	0	100
55.221	1	0	100
58.221	1	0	100
61.221	1	0	100
64.221	1	0	100
67.221	1	0	100
70.221	1	0	100
73.221	1	0	100

## Sheet: Fig_S15c
Threshold (Å)	P-Value	Cramer's V	%Population
4.31122	0	1	0
7.31122	0	1	0
10.3112	0	1	0
13.3112	0	1	0
16.3112	1	0	0.350772
19.3112	4.14844e-16	0.129108	37.6127
22.3112	4.99957e-30	0.153106	72.0786
25.3112	3.62338e-28	0.138725	85.4279
28.3112	5.76622e-27	0.125715	91.381
31.3112	5.44703e-29	0.129637	96.342
34.3112	3.59523e-11	0.079532	96.1315
37.3112	0.00420763	0.0414693	98.3464
40.3112	0.0933971	0.0253402	99.0078
43.3112	0.0360042	0.0258126	99.5189
46.3112	0.986296	0.000171946	99.6993
49.3112	1	0	99.8497
52.3112	1	0	100
55.3112	1	0	100
58.3112	1	0	100
61.3112	1	0	100
64.3112	1	0	100
67.3112	1	0	100
70.3112	1	0	100
73.3112	1	0	100
76.3112	1	0	100

## Sheet: Fig_S15d
Threshold (Å)	P-Value	Cramer's V	%Population
4.25654	0	1	0
7.25654	0	1	0
10.2565	0	1	0
13.2565	0	1	0
16.2565	0.000275303	0.052463	3.07708
19.2565	4.49107e-34	0.164206	47.3088
22.2565	1.71233e-26	0.141354	77.4782
25.2565	8.8468e-16	0.105343	88.7541
28.2565	0.0150928	0.0469607	93.1142
31.2565	2.93724e-18	0.100512	97.2336
34.2565	1.22934e-19	0.0992404	98.3061
37.2565	6.5923e-13	0.0795016	99.3084
40.2565	0.363422	0.00909911	99.128
43.2565	1	0	99.3585
46.2565	1	0	99.7795
49.2565	1	0	99.98
52.2565	1	0	100
55.2565	1	0	100
58.2565	1	0	100
61.2565	1	0	100
64.2565	1	0	100

## Sheet: Fig_S15e
SE_A				SE_B				SE_C				Cap				Intra-NTD				Intra-CTD
Distance (Å)	Median (Å)	25.994		Distance (Å)	Median (Å)	28.05		Distance (Å)	Median (Å)	26.817		Distance (Å)	Median (Å)	28.629		Distance (Å)	Median (Å)	28.896		Distance (Å)	Median (Å)	32.997
5.574	3rd quartile bound (Å)	36.956		5.574	3rd quartile bound (Å)	38.373		5.574	3rd quartile bound (Å)	37.292		5.574	3rd quartile bound (Å)	39.783		10.29	3rd quartile bound (Å)	39.783		5.85	3rd quartile bound (Å)	16.047
5.85	1st quartile bound (Å)	18.778		5.85	1st quartile bound (Å)	19.152		5.85	1st quartile bound (Å)	19.078		5.85	1st quartile bound (Å)	19.152		10.29	1st quartile bound (Å)	19.078		5.85	1st quartile bound (Å)	23.2005
8.403				5.971				7.533				8.403				10.29				5.85
8.403				8.403				8.403				8.403				10.29				5.85
10.056				8.403				8.403				9.867				10.29				5.971
10.229				10.29				10.056				10.056				10.29				5.971
10.29				12.683				10.29				10.29				10.291				5.971
14.188				14.188				14.188				14.188				10.291				5.971
14.405				14.405				14.405				14.405				16.662				8.403
14.496				15.087				15.087				15.087				16.662				8.403
14.872				15.153				15.153				15.153				16.663				8.403
15.087				15.153				15.153				15.153				16.663				8.403
15.153				16.047				16.047				16.047				16.663				8.547
15.153				16.075				16.2				16.423				16.663				8.547
15.523				16.662				16.238				16.662				16.663				8.547
15.782				17.024				16.297				17.433				16.663				8.547
16.047				17.338				16.662				17.434				17.733				14.188
16.15				17.433				17.433				17.733				17.733				14.188
16.662				17.434				17.434				17.733				17.734				14.188
17.433				17.733				17.733				17.811				17.734				14.188
17.434				17.734				17.734				17.811				17.734				14.405
17.733				17.811				17.811				18.016				17.734				14.405
17.734				17.811				17.811				18.024				17.734				14.405
17.811				18.024				18.024				18.539				17.734				14.405
17.811				18.539				18.328				18.539				18.539				15.087
18.024				18.778				18.539				18.778				18.539				15.087
18.539				19.038				18.778				19.038				18.539				15.087
18.665				19.038				19.038				19.038				18.539				15.087
18.692				19.078				19.038				19.078				18.539				15.153
18.728				19.078				19.078				19.078				18.539				15.153
18.778				19.152				19.078				19.152				18.539				15.153
19.038				19.202				19.152				19.202				18.54				15.153
19.038				19.668				19.202				19.668				19.078				15.217
19.064				19.793				19.668				19.668				19.078				15.217
19.078				20.222				19.668				19.97				19.078				15.217
19.078				20.476				20.411				20.849				19.078				15.217
19.139				20.601				21.623				21.764				19.078				16.047
19.152				21.003				22.104				22.937				19.078				16.047
19.202				22.797				22.14				23.506				19.078				16.047
19.29				22.847				22.384				23.817				19.078				16.047
19.668				22.937				22.937				23.948				26.342				17.822
19.793				22.937				23.377				24.135				26.342				17.822
20.409				23.506				23.408				24.597				26.342				17.822
21.063				23.817				23.506				25.324				26.342				17.822
21.067				24.462				23.817				25.324				26.342				18.024
22.373				24.528				23.817				25.376				26.342				18.024
22.865				25.291				23.911				25.478				26.342				18.024
22.925				25.324				24.166				25.899				26.343				18.024
22.937				25.324				25.044				25.899				26.785				18.778
23.485				25.572				25.324				25.904				26.785				18.778
23.506				25.812				25.324				26.182				26.785				18.778
23.71				25.899				25.899				26.233				26.785				18.778
23.817				25.899				25.899				27.012				26.785				19.152
25.324				25.904				25.904				27.161				26.785				19.152
25.324				26.342				26.233				27.161				26.785				19.152
25.407				26.342				26.342				27.887				26.785				19.152
25.69				26.679				26.342				28.051				27.161				19.202
25.793				27.012				26.436				28.398				27.161				19.202
25.899				27.161				26.577				28.449				27.161				19.202
25.899				27.161				26.749				28.525				27.161				19.202
25.904				27.738				26.785				28.627				27.161				19.668
25.994				28.05				26.817				28.629				27.161				19.668
26.233				28.779				27.012				28.896				27.161				19.668
26.342				28.896				27.012				28.896				27.161				19.668
26.342				28.896				27.161				29.221				28.05				19.793
26.636				29.268				27.161				30.542				28.051				19.793
27.012				29.406				27.461				31.043				28.051				19.793
27.161				29.407				28.05				31.044				28.051				19.793
27.161				29.466				28.051				31.181				28.051				22.04
28.05				30.245				28.24				31.484				28.051				22.04
28.896				31.044				28.534				31.704				28.051				22.04
28.896				31.557				28.821				32.002				28.051				22.04
29.127				31.836				28.896				32.112				28.896				22.937
29.145				31.902				28.896				32.121				28.896				22.937
29.406				32.042				29.406				32.134				28.896				22.937
29.407				33.444				29.407				32.234				28.896				22.937
29.419				33.872				29.934				32.549				28.896				23.464
30.677				33.919				30.506				33.505				28.896				23.464
30.824				34.133				31.799				34.054				28.896				23.464
30.988				34.982				32.318				34.133				28.896				23.464
31.044				35.479				32.591				34.31				29.406				23.506
31.48				35.621				32.632				35.508				29.407				23.506
31.557				36.176				32.663				36.176				29.407				23.506
32.607				36.53				32.798				36.413				29.407				23.506
33.867				36.561				33.272				36.947				29.407				23.817
34.133				36.903				33.952				37.533				29.407				23.817
34.534				37.126				34.699				37.534				29.407				23.817
34.796				37.16				34.754				37.888				29.407				23.817
35.449				37.292				35.645				38.304				34.133				24.135
35.521				37.533				36.141				38.361				34.134				24.135
35.591				37.534				36.176				38.434				34.134				24.135
35.838				38.261				36.496				38.761				34.134				24.135
36.956				38.373				37.292				39.783				34.134				25.904
37.292				38.559				37.533				40.298				34.134				25.904
37.292				39.783				37.534				40.488				34.134				25.904
37.533				40.253				37.544				41.813				34.134				25.904
37.534				40.368				38.504				41.968				36.176				27.012
38.376				41.14				38.558				42.097				36.176				27.012
38.914				41.516				39.252				42.233				36.176				27.012
39.783				41.635				39.783				42.49				36.176				27.012
40.925				43.916				39.878				43.21				36.176				29.223
40.959				43.916				40.173				43.324				36.176				29.223
41.355				44.116				41.02				43.869				36.176				29.223
41.359				44.23				41.516				43.916				36.177				29.223
41.826				44.551				41.726				44.093				37.292				29.714
41.996				44.764				42.233				44.219				37.292				29.714
42.233				45.176				43.916				44.23				37.292				29.714
43.916				45.209				44.192				44.256				37.292				29.714
43.916				46.793				44.23				45.003				37.292				31.185
43.998				48.39				45.176				45.176				37.292				31.185
44.23				48.552				45.399				45.369				37.292				31.185
45.141				48.657				46.724				45.968				37.292				31.185
45.398				48.702				47.261				48.173				39.783				32.997
45.453				49.6				48.39				48.231				39.783				32.997
45.461				49.817				48.954				48.366				39.783				32.997
46.151				50.555				49.013				48.39				39.783				32.997
47.301				50.569				49.473				49.526				39.783				37.842
47.485				50.569				50.248				50.569				39.783				37.842
48.39				51.16				50.569				50.569				39.783				37.842
49.526				51.6				50.569				51.779				39.784				37.842
50.569				54.844				51.779				54.666				41.516				39.473
50.569				59.241				52.891				56.15				41.516				39.473
52.014				60.688				54.487				59.919				41.516				39.473
																41.516				39.473
																41.516				41.368
																41.516				41.368
																41.516				41.368
																41.516				41.368
																42.233				43.916
																42.233				43.916
																42.233				43.916
																42.233				43.916
																42.233				44.99
																42.233				44.99
																42.233				44.99
																42.233				44.99
																44.23				46.16
																44.231				46.16
																44.231				46.16
																44.231				46.16
																44.231				47.693
																44.231				47.693
																44.231				47.693
																44.231				47.693
																45.176				51.279
																45.176				51.279
																45.176				51.279
																45.176				51.279
																45.176				54.283
																45.176				54.283
																45.176				54.283
																45.176				54.283
